# Supplementary material for: JAK2V617F Drives Mcl-1 Expression and Sensitizes Hematologic Cell Lines to Dual Inhibition of JAK2 and Bcl-xL
Source: PLoS One. 2015 Mar 17;10(3):e0114363. doi: 10.1371/journal.pone.0114363 (PMC4362760; doi:10.1371/journal.pone.0114363)
Supplement: S2 Dataset — Data represent means +/- standard deviation for two independent determinations each performed in triplicate (data in Summary tab). Individual experimental data in exp 051409 and repeat Mcl1 tabs. (XLS) [file pone.0114363.s002.xls]

## Sheet: sample key
4-16-09 EXP.	Exp 042009 MCL-1 and BCLxl expression of JAK1 inhibitor treated cell lines									Exp 042009 MCL-1 and BCLxl expression of JAK1 inhibitor treated cell lines
											Dilute for WORKING CONC> of 90ul/5ul = 18ng/ul
All five cell lines treated 1 uM JAK-I (+) or DMSO (-) for 6 hours, then collected cells for isolation RNA using Rneasy Kit (Cat# 74104)														18ng/ul= 90ng/5ul		working conc plate		9ng/ul = 45ng/5ul
										Sample ID	Cell line	Treated	ng/ul	ul RNA	ul water	well
For 96-well layout		(RNA samples)								smp 1 well A1 RNA	SET2	Treated	19.13	56.4558	3.54417	A2	20
										smp 2 well B1 RNA	SET2	Treated	19.73	54.739	5.26102	B2	20
	SET-2	Treated	UKE-1		HEL		MV411		K562	smp 3 well C1 RNA	SET2	Treated	30.6	35.2941	24.7059	C2	20
	1	2	3	4	5	6	7	8	9	smp 4 well F1 RNA	SET2	non-treated	26	41.5385	18.4615	D2	20
A	+		+		+		+		+	smp 5 well G1 RNA	SET2	non-treated	26.8	40.2985	19.7015	E2	20	Dilute Following 1:1
B	+		+		+		+		+	smp 6 well H1 RNA	SET2	non-treated	22.7	39.6476	10.3524	F2	10	9ng/ul = 45ng/5ul
C	+		+		+		+		+									ul water
D
E		non-treated
F	_		_		_		_		_
G	_		_		_		_		_
H	_		_		_		_		_
										smp 13 well A5 RNA	HEL	Treated	58.27	18.5344	41.4656	E3	20
										smp 14 well B5 RNA	HEL	Treated	52.96	20.3927	39.6073	F3	20
							Conc values (40ul volume)			smp 15 well C5 RNA	HEL	Treated	24.5	36.7347	13.2653	G3	10
Sample ID	Cell line	Treated	ng/ul	Total conc (ug)	260/280	260/230	ng/ul	260/280	260/230	smp 16 well F5 RNA	HEL	non-treated	49.34	21.8889	38.1111	H3	20
smp 1 well A1 RNA	SET2	Treated	19.13	1.24345	2.05	1.49				smp 17 well G5 RNA	HEL	non-treated	46.02	23.4681	36.5319	A4	20
smp 2 well B1 RNA	SET2	Treated	19.73	1.28245	2.01	2.38				smp 18 well H5 RNA	HEL	non-treated	15.1	40	0	B4	0
smp 3 well C1 RNA	SET2	Treated	30.6	1.989	1.97	1.42				smp 19 well A7 RNA	MV411	Treated	36.15	29.8755	30.1245	C4	20
smp 4 well F1 RNA	SET2	non-treated	18.9	1.2285	1.93	0.2	26	1.92	1.89	smp 20 well B7 RNA	MV411	Treated	40.75	26.5031	33.4969	D4	20
smp 5 well G1 RNA	SET2	non-treated	18.92	1.2298	1.94	0.58	26.8	1.8	1.3	smp 21 well C7 RNA	MV411	Treated	45.68	23.6427	36.3573	E4	20
smp 6 well H1 RNA	SET2	non-treated	14.92	0.9698	2	0.57	22.7	2.1	1.26	smp 22 well F7 RNA	MV411	non-treated	83.7	12.9032	47.0968	F4	20
smp 7 well A3 RNA	UKE-1	Treated	9.36	0.6084	1.9	2.81	13.7	1.82	1.37	smp 23 well G7 RNA	MV411	non-treated	79.93	13.5118	46.4882	G4	20
smp 8 well B3 RNA	UKE-1	Treated	41.32	2.6858	2.05	0.6				smp 24 well H7 RNA	MV411	non-treated	33.74	32.0095	27.9905	H4	20
smp 9 well C3 RNA	UKE-1	Treated	51.44	3.3436	2.03	1.71
smp 10 well F3 RNA	UKE-1	non-treated	39.79	2.58635	2.05	1.82
smp 11 well G3 RNA	UKE-1	non-treated	46.2	3.003	1.98	1.45
smp 12 well H3 RNA	UKE-1	non-treated	56.09	3.64585	2.03	2.26
smp 13 well A5 RNA	HEL	Treated	58.27	3.78755	2.03	2.12
smp 14 well B5 RNA	HEL	Treated	52.96	3.4424	2.06	1.94
smp 15 well C5 RNA	HEL	Treated	16.35	1.06275	2.37	1.16	24.5	2.01	1.88
smp 16 well F5 RNA	HEL	non-treated	49.34	3.2071	2.05	2.04				Exp 051309 MCL-1 and BCLxl expression of JAK1 inhibitor treated cell lines
smp 17 well G5 RNA	HEL	non-treated	46.02	2.9913	2.02	0.97				RNA was regenerated from new experiment with cells at earlier passage
smp 18 well H5 RNA	HEL	non-treated	9.71	0.63115	1.73	0.19	15.1	1.88	1.07	Dilute for WORKING CONC> of 50ul/5ul = 10ng/ul						working conc plate
smp 19 well A7 RNA	MV411	Treated	36.15	2.34975	1.96	0.59				Sample ID	Cell line	Treated	ng/ul	ul RNA	ul water	well	260/280	260/230
smp 20 well B7 RNA	MV411	Treated	40.75	2.64875	2.02	1.16				smp 31 K562-1	K562	non-treated	375	2.66667	97.3333		2.02	1.05
smp 21 well C7 RNA	MV411	Treated	45.68	2.9692	2.06	1.86				smp 32 K562-2	K562	non-treated	179	5.58659	94.4134		2.09	2.07
smp 22 well F7 RNA	MV411	non-treated	83.7	5.4405	2.02	1.89				smp 33 K562-3	K562	non-treated	159	6.28931	93.7107		2.06	0.81
smp 23 well G7 RNA	MV411	non-treated	79.93	5.19545	2.01	2.27				smp 34 K562-1 JAK	K562	treated	324	3.08642	96.9136		2.04	1.07
smp 24 well H7 RNA	MV411	non-treated	33.74	2.1931	1.98	1.25				smp 35 K562-2 JAK	K562	treated	283	3.53357	96.4664		2.05	2.21
smp 25 well A9 RNA	K562	Treated	84.63	5.50095	2	1.16				smp 36 K562-3 JAK	K562	treated	137	7.29927	92.7007		2.05	0.87
smp 26 well B9 RNA	K562	Treated	19.59	1.27335	1.91	0.89	26.5	2.03	0.53
smp 27 well C9 RNA	K562	Treated	52.39	3.40535	2.07	2.06
smp 28 well E9 RNA	K562	non-treated	13.27	0.86255	1.67	0.29	20.2	2	1.08
smp 29 well G9 RNA	K562	non-treated	81.25	5.28125	2.05	1.89
smp 30 well H9 RNA	K562	non-treated	33.86	2.2009	2	2.45

## Sheet: setup
Place on Right					Sample Plate A- 300ul PCR plate				2007-11-04			Exp.	Exp 042009 MCL-1 and BCLxl expression of JAK1 inhibitor treated cell lines													Date:	2009-04-22	Exp.	Exp 042009 MCL-1 and BCLxl expression of JAK1 inhibitor treated cell lines										Date:	2009-04-27	Exp.	Exp 042709 Repeat MCL-1 expression of JAK1 inhibitor treated cell lines
1	2	3	4	5																						Purpose: MCL-1 and BCLxl Relative expression in JAK inhibitor treated verses untreated for 4 cell line RNA prepped by Qiagen RNeasy Mini (no DNase treatment). Biological triplicates were from different experiments. RNA will be tested by Multiplex QRT-PCR using the Qiagen Real-Time Multiplex kit and ABI AOD primers. Each genes will be multiplexed with a housekeeping gene (RPLP0 or HPRT1). Use 384-…													Purpose: MCL-1 and BCLxl Relative expression in JAK inhibitor treated verses untreated for 4 cell line RNA prepped by Qiagen RNeasy Mini (no DNase treatment). Biological triplicates were from different experiments. RNA will be tested by Multiplex QRT-PCR using the Qiagen Real-Time Multiplex kit and ABI AOD primers. Each genes will be multiplexed with a housekeeping gene (RPLP0 or HPRT1). Repeat M…
N	1	9	17	25		A								Used Tecan to transfer RNA and Master Mix
S1	2	10	18	26		B
S2	3	11	19	27		C								Transferred RNA from 96 plate to 384-well
S3	4	12	20	28		D								Transferred Master Mix from 96 well plate to 384 well plate												TABLE 1													TABLE 1
S4	5	13	21	29		E																				0													0
S5	6	14	22	30		F																					Quantitect Multiplex RT-PCR kit (Qiagen, 304643 lot													Quantitect Multiplex RT-PCR kit (Qiagen cat# 204643, lot
S6	7	15	23	S1		G																				duplex	MCL1 or BCLxl												duplex	MCL1
S6	8	16	24	S4		H																				Gene specific singleplex reaction				final = 3.0 mM Mg+		Reaction #	90		THERMALCYCLE PARAMETERS				Gene specific singleplex reaction				final = 3.0 mM Mg+		Reaction #	92			THERMALCYCLE PARAMETERS
										Cycling Plate										Well maximum vol: 300ul									Stock	Per rxn (µl)	Final conc.	Vol total		cycle	temp	time						Stock	Per rxn (µl)	Final conc.	Vol total			cycle	temp
	Gene 1= BCLxl duplex												Gene 2= MCL1 duplex													2X QuantiTect Multiplex QRT-PCR Mix			2X	10	1X	900		1	50oC	20 min.			2X QuantiTect Multiplex QRT-PCR Mix			2X	12.5	1X	1150			1	50oC
	1	2	3	4	5	6	7	8	9	10	11	12	13	14	15	16	17	18	19	20	21	22	23	24										1	95oC	15 min.			ROX						0			1	95oC
A	N	N	1	1	9	9	17	17	25	25			N	N	1	1	9	9	17	17	25	25			RPLP0 duplex	MCL1 Forward Primer			100 uM	0.08	400 nM	7.2		40	94oC	45 sec			MCL1 Forward Primer			100 uM	0.1	400 nM	9.2			40	94oC
B	N	N	1	1	9	9	17	17	25	25			N	N	1	1	9	9	17	17	25	25			HPRT1 duplex	MCL1 Reverse Primer			100 uM	0.1	500 nM	9			60 oC	45 sec	read		MCL1 Reverse Primer			100 uM	0.1	400 nM	9.2				60 oC
C	S1	S1	2	2	10	10	18	18	26	26			S1	S1	2	2	10	10	18	18	26	26			RPLP0 duplex	MCL1 Specific Probe			50 uM	0.08	200 nM	7.2			LR Qiagen Multiplex rt-PCR template				MCL1 Specific Probe			50 uM	0.1	200 nM	9.2				LR Qiagen Multiplex rt-PCR template
D	S1	S1	2	2	10	10	18	18	26	26			S1	S1	2	2	10	10	18	18	26	26			HPRT1 duplex	AOD HK Primer Limited set-VIC (20X)			20X	1	1X	90	150nM primer,250nM probe						AOD HK Primer Liminted set-VIC (20X)			20X	1.25	1X	115	150nM primer,250nM probe			ABI 7500
E	S2	S2	3	3	11	11	19	19	27	27			S2	S2	3	3	11	11	19	19	27	27			RPLP0 duplex	RT Enzyme				0.2	.5ul/rxn	18							RT Enzyme				0.25	.5ul/rxn	23
F	S2	S2	3	3	11	11	19	19	27	27			S2	S2	3	3	11	11	19	19	27	27			HPRT1 duplex	H2O				3.54		318.6							H2O				5.7		524.4
G	S3	S3	4	4	12	12	20	20	28	28			S3	S3	4	4	12	12	20	20	28	28			RPLP0 duplex	template RNA		5 ul											template RNA		5 ul
H	S3	S3	4	4	12	12	20	20	28	28			S3	S3	4	4	12	12	20	20	28	28			HPRT1 duplex				rxn vol	15	total vol	1350										rxn vol	20	total vol	1840
I	S4	S4	5	5	13	13	21	21	29	29			S4	S4	5	5	13	13	21	21	29	29			RPLP0 duplex
J	S4	S4	5	5	13	13	21	21	29	29			S4	S4	5	5	13	13	21	21	29	29			HPRT1 duplex	sample RNA's were diluted to working concentration 20ng/ul on 4-20-09, frozen @ -70oC after use.													sample RNA's from Jun Guo were diluted to working concentration 9ng/ul on 4-27-09, frozen @ -70oC after use.
K	S5	S5	6	6	14	14	22	22	30	30			S5	S5	6	6	14	14	22	22	30	30			RPLP0 duplex	Standard curve Universal Cell line RNA was diluted to working concentration on 042209,													Standard curve Universal Cell line RNA was diluted to working concentration listed on 4-27-09
L	S5	S5	6	6	14	14	22	22	30	30			S5	S5	6	6	14	14	22	22	30	30			HPRT1 duplex
M	S6	S6	7	7	15	15	23	23	S1	S1			S6	S6	7	7	15	15	23	23	S1	S1			RPLP0 duplex		Primers:	Assay on Demand, ABI (20X)				ordered by Mark Anderson on 10/2007							Primers:	Assay on Demand, ABI (20X)				ordered by Mark Anderson on 10/2007
N	S6	S6	7	7	15	15	23	23	S1	S1			S6	S6	7	7	15	15	23	23	S1	S1			HPRT1 duplex		RPLP0	4326314E	0612007	VIC MGB	1000 rxn	rec'd 10/2007		ABI					RPLP0	4326314E	0612007	VIC MGB	1000 rxn	rec'd 10/2007		ABI
O	S6	S6	8	8	16	16	24	24	S4	S4			S6	S6	8	8	16	16	24	24	S4	S4			RPLP0 duplex		HPRT1	4326321E	0604009	VIC MGB	1000 rxn	rec'd 10/2007		ABI					HPRT1	4326321E	0604009	VIC MGB	1000 rxn	rec'd 10/2007		ABI
P	S6	S6	8	8	16	16	24	24	S4	S4			S6	S6	8	8	16	16	24	24	S4	S4			HPRT1 duplex				Oligo Serial #	Concentration	Length	Order Date	Order #	Ordered by	Prepared by	Purification Method					Oligo Serial #	Concentration	Length	Order Date	Order #	Ordered by	Prepared by	Purification Method
	STD = 1000 ng/ ul stock						DF		RNA		water			see RNA conc table for sample key: N= negative control,													hMCL exon 960F		15485898	100 Um	23 bp	2005-03-28	1291907	Lisa Roberts	IDT, Inc	Standard Desalting			hMCL exon 960F		15485898	100 Um	23 bp	2005-03-28	1291907	Lisa Roberts	IDT, Inc	Standard Desalting
	STD 1			243 ng/5ul			20		8 ul		152 ul			S= Standard, #= samples,													hMCL exon 1067R		15485899	100 Um	23 bp	2005-03-28	1291907	Lisa Roberts	IDT, Inc	Standard Desalting			hMCL exon 1067R		15485899	100 Um	23 bp	2005-03-28	1291907	Lisa Roberts	IDT, Inc	Standard Desalting
	STD 2			81 ng/5ul			3		40 ul		80 ul																hMCL exon 1012T		15486995	50 uM	32 bp	2005-03-31	1291907	Lisa Roberts	IDT, Inc	Dual HPLC			hMCL exon 1012T		15486995	50 uM	32 bp	2005-03-31	1291907	Lisa Roberts	IDT, Inc	Dual HPLC
	STD 3			27 ng/5ul			3		40 ul		80 ul															5a	hBCL2L1 exon 878F		1291907		15485896	2005-03-28	IDT	84750:40-41	Primer/Probe set designed to span exon 2-3
	STD 4			9 ng/5ul			3		40 ul		80 ul															5b	hBCL2L1 exon 971R		1291907		15485897	2005-03-28	IDT
	STD 5			3 ng/5 ul			3		40 ul		80 ul															5c	hBCL2L1 exon 946TR		1292033		15486994	2005-03-31	IDT
	STD 6			1ng/5ul			3		40ul		80 ul
																										NOTE: Decon all pipettes and bench/equipment surfaces with 10% Bleach for 15-20 minutes, followed by dH2O and 70% EtOH or Isopropanol
																										IN "CLEAN" AREA
																										1. Thaw 2X QuantiTect multiplex qrt-PCR mix on ice. Thaw Primer and probe mix at room temperature and store in dark.
																										DO not bring in materials/lab coats from other areas that contain cellular material or PCR product (amplicon).
																										In "Target" AREA
																										2. Dilute RNA to 20ng/ul in RNAse/Dnase free water. ALWAYS KEEP RNA ON ICE.
																										3. Serially dilute Universal Cell line RNA in Rnase/Dnase free water for standard curve
																																	KEEP ALL ON ICE
																										STD = 1000 ng/ ul stock				DF	RNA	water
																										STD 1			243 ng/5ul	20.5	5ul	100 ul
																										STD 2			81 ng/5ul	3	20 ul	40 ul
																										STD 3			27 ng/5ul	3	20 ul	40 ul
																										STD 4			9 ng/5ul	3	20 ul	40 ul
																										STD 5			3 ng/5ul	3	20 ul	40 ul
																										STD 6			1 ng/5ul	3	20 ul	40 ul
																										4. Leave all lab coats/equipment in "Target" area and make mastermix according to Table 1 in Clean area.
																										5. Put 96-well optical ABI PCR optical in metal block on cold pack. Pipette 5ul RNA target in appropriate wells.
																											Use filter tips and change tips between each sample.
																										6. Pipette 20ul Master Mix to each well. Use caution to not introduce excess bubbles into reaction.
																											Use filter tips and change tips between each sample.
																										7. Cover PCR plate with optical film. Flatten film to eliminate any bubbles or wrinkles in film.
																										8. Spin PCR plate for 1 minute @ >2500 rpm (note I usually spin at 6000 rpm in Sigma plate centrifuge)
																										9. Immediately place PCR plate in ABI 7300 (walk-up) and run thermalcycle protocol according to AQ Plate setup
																											using thermalcycle cycling parameters listed above.
[truncated: 35 more columns]

## Sheet: summary
		Mean Qty	STD	Norm QTY				Mean Qty	STD	Norm QTY								Mean	STD	NF					Mean	STD		CT STD	NF
smp 1	BCLxl	86.5549	5.90115	53.9288		smp 1	MCL1	96.9607	1.67101	60.4122		smp 1	VIC-BHQ	VIC	Unknown	20.7329	76.6316	62.1623	20.4627	1.18183		smp 1	Vic3-BHQ	RPLP0	117.853	11.5256	19.7365	0.123248	1.60499
smp 2	BCLxl	74.6139	40.2208	41.4365		smp 2	MCL1	64.9363	15.3798	36.0621		smp 2	VIC-BHQ	VIC	Unknown	21.6064	40.7766	36.3505	6.25948	0.691099		smp 2	Vic3-BHQ	RPLP0	132.222	2.5803	19.5889	0.0245558	1.80068
smp 3	BCLxl	124.44	11.8813	92.0887		smp 3	MCL1	59.971	23.3157	44.3801		smp 3	VIC-BHQ	VIC	Unknown	20.716	77.5733	87.6715	14.2811	1.66682		smp 3	Vic3-BHQ	RPLP0	99.225	10.1618	19.9533	0.129084	1.3513
smp 4	BCLxl	221.927	73.1261	216.394		smp 4	MCL1	83.7287	16.6196	81.6412		smp 4	VIC-BHQ	VIC	Unknown	20.9673	64.6988	52.6437	17.0484	1.00087		smp 4	Vic3-BHQ	RPLP0	75.3066	18.7444	20.3168	0.31648	1.02557
smp 5	BCLxl	193.415	119.413	369.367		smp 5	MCL1	89.9043	24.8766	171.691		smp 5	VIC-BHQ	VIC	Unknown	22.5547	20.5584	30.0681	13.4487	0.571658		smp 5	Vic3-BHQ	RPLP0	38.4503	8.42916	21.1581	0.278075	0.523639
smp 6	BCLxl	179.139	98.554	375.707		smp 6	MCL1	55.97	21.6173	117.385		smp 6	VIC-BHQ	VIC	Unknown	20.6538	81.1382	67.5264	19.2499	1.28382		smp 6	Vic3-BHQ	RPLP0	35.0114	18.6504	21.357	0.704964	0.476806
																	Geomean	52.5982						Geomean	73.429
smp 13*	BCLxl	86.0444	41.0156	93.5493								smp 13*	VIC-BHQ	VIC	Unknown	22.0215	30.2141	41.9958	16.6618	1.26055		smp 13*	Vic3-BHQ	RPLP0	28.3446	6.61639	21.5439	0.296418	0.919776
smp 14	BCLxl	69.8957	14.1072	54.4417								smp 14	VIC-BHQ	VIC	Unknown	21.5083	43.7707	37.6681	8.63048	1.13065		smp 14	Vic3-BHQ	RPLP0	39.5646	9.5127	21.1253	0.30549	1.28386
smp 15	BCLxl	41.882	7.95551	80.2787								smp 15	VIC-BHQ	VIC	Unknown	23.0849	14.0171	14.3083	0.411752	0.42948		smp 15	Vic3-BHQ	RPLP0	16.0773	5.00557	22.2712	0.398263	0.521707
smp 16	BCLxl	296.509	162.543	315.448								smp 16	VIC-BHQ	VIC	Unknown	21.6997	38.1192	53.8888	22.3016	1.61754		smp 16	Vic3-BHQ	RPLP0	28.9666	3.33148	21.5034	0.145031	0.939963
smp 17	BCLxl	495.66	137.22	216.422								smp 17	VIC-BHQ	VIC	Unknown	20.8267	71.6104	91.4628	28.0755	2.74537		smp 17	Vic3-BHQ	RPLP0	70.578	4.12018	20.3797	0.0734947	2.29025
smp 18	BCLxl	164.968	80.006	218.786								smp 18	VIC-BHQ	VIC	Unknown	22.7623	17.6951	12.2562	7.69178	0.367885		Smp 18	Vic3-BHQ	RPLP0	23.2363	0.85924	21.777	0.0465382	0.754014
																	Geomean	33.3153						Geomean	30.8168
smp 19	BCLxl	28.8395	32.759	42.3411								smp 19	VIC-BHQ	VIC	Unknown	21.4527	45.5662	57.5002	16.8772	0.86406		smp 19	Vic3-BHQ	RPLP0	61.7117	21.0537	20.5853	0.437893	0.681123
smp 20	BCLxl	26.193	25.5317	20.9776								smp 20	VIC-BHQ	VIC	Unknown	21.1861	55.2392	60.431	7.34238	0.908102		smp 20	Vic3-BHQ	RPLP0	113.128	27.5661	19.804	0.309686	1.24862
smp 21	BCLxl	22.895	18.3054	29.1995								smp 21	VIC-BHQ	VIC	Unknown	20.9917	63.5667	55.1086	11.9616	0.828122		smp 21	Vic3-BHQ	RPLP0	71.0407	19.3974	20.3943	0.347924	0.784089
smp 22	BCLxl	37.8232	40.2284	34.0113								smp 22	VIC-BHQ	VIC	Unknown	21.0447	61.181	68.9247	10.9514	1.03574		smp 22	Vic3-BHQ	RPLP0	100.757	13.4855	19.9364	0.16891	1.11208
smp 23	BCLxl	40.8661	22.6207	30.3053								smp 23	VIC-BHQ	VIC	Unknown	19.9318	136.675	137.941	1.78954	2.07285		smp 23	Vic3-BHQ	RPLP0	122.176	1.96027	19.6883	0.0201887	1.34848
smp 24	BCLxl	19.2923	8.66534	26.9137								smp 24	VIC-BHQ	VIC	Unknown	20.9457	65.712	47.7019	25.4701	0.71682		smp 24	Vic3-BHQ	RPLP0					0.71682
																	Geomean	66.5465						Geomean	90.6028
				Data Summary
		BCLxl			MCL-1
Cell line	Treated	Mean QTY	STD QTY	% Control	Mean QTY	STD QTY	% Control
SET2	Treated	62.4847	26.3878	19.4966	46.9514	12.377	37.995	SET2
SET2	non-treated	320.489	90.2051	100	123.573	45.3427	100
HEL	Treated	76.0899	19.8875	30.4093	25.0348	5.80235	59.2674	HEL
HEL	non-treated	250.219	56.5026	100	42.2403	20.7605	100
MV411	Treated	30.8394	10.7758	101.412	30.6315	7.88902	78.1051	MV411
MV411	non-treated	30.4101	3.54998	100	39.2183	15.1492	100
K562	Treated	98.3915	5.20682	93.9154	50.8848	7.67594	89.9219	K562
K562	non-treated	104.766	5.97173	100	56.5878	12.1309	100

## Sheet: exp 051409
Document Name: 7500-42(LR) exp 051409 MCL1 on JAK1 inhib.sds
Plate Type: Absolute Quantification				Run Date: Thursday	May 14	2009 12:35:18
User: roberla1		SDS v1.3.1
Instrument Type: Applied Biosystems 7500 Real-Time PCR System																					MCL1	RPLP0		BCLxl	RPLP0		Norm MCL1	Norm BCLxl
Stage	Repetitions	Temperature	Time	Ramp Rate	Auto Increment															Sample Name	Qty	Qty	NF	Qty	Qty	NF	Qty	Qty
1	1	50.0 °C	1900-01-01 01:00:00	100		Standard 7500 Mode														smp 31 K562-1	48.84	104.3	0.933841	94.64	77.4	0.949119	52.3001	99.7135
2	1	95.0 °C	1899-12-31 15:00:00	100		Data Collection : Stage 3 Step 1														smp 31 K562-1	56.73	90.58	0.826099	89.97	68.47	0.839615	68.6721	107.156
3	40	95.0 °C	1899-12-31 00:45:00	100		PCR Volume: 25 µL														smp 31 K562-1	52.24	70.73	0.807881	91.47	66.96	0.821098	64.663	111.4
MCL-1 duplex with RPLPO		60.0 °C	1899-12-31 01:00:00	100						RPLPO duplex with MCL-1										smp 32 K562-2	50.47	70.8	0.886908	104.56	73.51	0.901418	56.9056	115.995
Well	Sample Name	Detector	Task	Ct	StdDev Ct	Qty	Mean Qty	StdDev Qty		Well	Sample Name	Detector	Task	Ct	StdDev Ct	Qty	Mean Qty	StdDev Qty		smp 32 K562-2	48.48	77.9	1.08285	116.5	89.75	1.10056	44.7709	105.855
B1	smp 31 K562-1	FAM- BHQ1	Unknown	21.65	0.11	48.84	52.6	3.953		B1	smp 31 K562-1	VIC-BHQ1	Unknown	20	0.264	104.3	88.54	16.878		smp 32 K562-2	34.08	44.11	1.0972	112.92	90.94	1.11515	31.0608	101.26
B2	smp 31 K562-1	FAM- BHQ1	Unknown	21.43	0.11	56.73	52.6	3.953		B2	smp 31 K562-1	VIC-BHQ1	Unknown	20.19	0.264	90.58	88.54	16.878		smp 33 K562-3	59.36	96.28	0.903678	94.09	74.9	0.918463	65.6871	102.443
B3	smp 31 K562-1	FAM- BHQ1	Unknown	21.55	0.11	52.24	52.6	3.953		B3	smp 31 K562-1	VIC-BHQ1	Unknown	20.53	0.264	70.73	88.54	16.878		smp 33 K562-3	55.51	84.38	0.877497	86.74	72.73	0.891853	63.2595	97.2582
B4	smp 32 K562-2	FAM- BHQ1	Unknown	21.61	0.317	50.47	44.34	8.943		B4	smp 32 K562-2	VIC-BHQ1	Unknown	20.53	0.409	70.8	64.27	17.814		smp 33 K562-3	54.94	89.24	0.886546	91.74	73.48	0.90105	61.9709	101.815
B5	smp 32 K562-2	FAM- BHQ1	Unknown	21.66	0.317	48.48	44.34	8.943		B5	smp 32 K562-2	VIC-BHQ1	Unknown	20.4	0.409	77.9	64.27	17.814		smp 34 K562-1 JAK	52.13	92.54	0.899697	91.53	74.57	0.914416	57.9418	100.097
B6	smp 32 K562-2	FAM- BHQ1	Unknown	22.18	0.317	34.08	44.34	8.943		B6	smp 32 K562-2	VIC-BHQ1	Unknown	21.16	0.409	44.11	64.27	17.814		smp 34 K562-1 JAK	49.95	76.46	0.960746	97.41	79.63	0.976465	51.9908	99.7578
B7	smp 33 K562-3	FAM- BHQ1	Unknown	21.37	0.062	59.36	56.6	2.407		B7	smp 33 K562-3	VIC-BHQ1	Unknown	20.11	0.089	96.28	89.97	5.982		smp 34 K562-1 JAK	42.25	76.34	0.980412	89.85	81.26	0.996452	43.0941	90.1699
B8	smp 33 K562-3	FAM- BHQ1	Unknown	21.47	0.062	55.51	56.6	2.407		B8	smp 33 K562-3	VIC-BHQ1	Unknown	20.29	0.089	84.38	89.97	5.982		smp 35 K562-2 JAK	51.98	100.18	1.14124	115.41	94.59	1.15991	45.5469	99.4989
B9	smp 33 K562-3	FAM- BHQ1	Unknown	21.48	0.062	54.94	56.6	2.407		B9	smp 33 K562-3	VIC-BHQ1	Unknown	20.21	0.089	89.24	89.97	5.982		smp 35 K562-2 JAK	51.81	90.73	1.18793	122.98	98.46	1.20737	43.6136	101.858
B10	smp 34 K562-1 JAK	FAM- BHQ1	Unknown	21.56	0.163	52.13	48.11	5.189		B10	smp 34 K562-1 JAK	VIC-BHQ1	Unknown	20.17	0.149	92.54	81.78	9.318		smp 35 K562-2 JAK	51.8	91.32	1.25719	113.46	104.2	1.27775	41.2031	88.7964
B11	smp 34 K562-1 JAK	FAM- BHQ1	Unknown	21.62	0.163	49.95	48.11	5.189		B11	smp 34 K562-1 JAK	VIC-BHQ1	Unknown	20.42	0.149	76.46	81.78	9.318		smp 36 K562-3 JAK	62.08	90.22	0.997786	103.4	82.7	1.01411	62.2177	101.961
B12	smp 34 K562-1 JAK	FAM- BHQ1	Unknown	21.87	0.163	42.25	48.11	5.189		B12	smp 34 K562-1 JAK	VIC-BHQ1	Unknown	20.42	0.149	76.34	81.78	9.318		smp 36 K562-3 JAK	58.83	78.95	1.05099	110.26	87.11	1.06819	55.9756	103.222
C1	smp 35 K562-2 JAK	FAM- BHQ1	Unknown	21.56	0.003	51.98	51.86	0.0992		C1	smp 35 K562-2 JAK	VIC-BHQ1	Unknown	20.06	0.075	100.18	94.08	5.294		smp 36 K562-3 JAK	60.2	90.53	1.06776	108.7	88.5	1.08523	56.3795	100.163
C2	smp 35 K562-2 JAK	FAM- BHQ1	Unknown	21.57	0.003	51.81	51.86	0.0992		C2	smp 35 K562-2 JAK	VIC-BHQ1	Unknown	20.19	0.075	90.73	94.08	5.294			GEOMEAN	82.8835			81.5493
C3	smp 35 K562-2 JAK	FAM- BHQ1	Unknown	21.57	0.003	51.8	51.86	0.0992		C3	smp 35 K562-2 JAK	VIC-BHQ1	Unknown	20.18	0.075	91.32	94.08	5.294
C4	smp 36 K562-3 JAK	FAM- BHQ1	Unknown	21.3	0.04	62.08	60.37	1.633		C4	smp 36 K562-3 JAK	VIC-BHQ1	Unknown	20.2	0.105	90.22	86.57	6.6
C5	smp 36 K562-3 JAK	FAM- BHQ1	Unknown	21.38	0.04	58.83	60.37	1.633		C5	smp 36 K562-3 JAK	VIC-BHQ1	Unknown	20.38	0.105	78.95	86.57	6.6			MCL1 MEAN QTY	MCL1 STD		BCLxl MEAN QTY	BCLxl STD
C6	smp 36 K562-3 JAK	FAM- BHQ1	Unknown	21.35	0.04	60.2	60.37	1.633		C6	smp 36 K562-3 JAK	VIC-BHQ1	Unknown	20.19	0.105	90.53	86.57	6.6		K562	56.5878	12.1309		104.766	5.97173
A5	STD 3 27ng	FAM- BHQ1	Standard	22.45	0.031	27				A5	STD 3 27ng	VIC-BHQ1	Standard	21.86	0.058	27				K562 + JAK	50.8848	7.67594		98.3915	5.20682
A6	STD 3 27ng	FAM- BHQ1	Standard	22.5	0.031	27				A6	STD 3 27ng	VIC-BHQ1	Standard	21.78	0.058	27
A7	STD 4 9ng	FAM- BHQ1	Standard	23.99	0.048	9				A7	STD 4 9ng	VIC-BHQ1	Standard	23.21	0.019	9
A8	STD 4 9ng	FAM- BHQ1	Standard	24.05	0.048	9				A8	STD 4 9ng	VIC-BHQ1	Standard	23.18	0.019	9
A10	STD 5 3ng	FAM- BHQ1	Standard	25.67	0.039	3				A10	STD 5 3ng	VIC-BHQ1	Standard	24.69	0.02	3
A9	STD 5 3ng	FAM- BHQ1	Standard	25.72	0.039	3				A9	STD 5 3ng	VIC-BHQ1	Standard	24.72	0.02	3
A11	STD 6 1ng	FAM- BHQ1	Standard	27.6	0.162	1				A11	STD 6 1ng	VIC-BHQ1	Standard	26.39	0.045	1
A12	STD 6 1ng	FAM- BHQ1	Standard	27.37	0.162	1				A12	STD 6 1ng	VIC-BHQ1	Standard	26.33	0.045	1
A3	STD2 81ng	FAM- BHQ1	Standard	21.04	0.019	81				A3	STD2 81ng	VIC-BHQ1	Standard	20.48	0.09	81
A4	STD2 81ng	FAM- BHQ1	Standard	21.01	0.019	81				A4	STD2 81ng	VIC-BHQ1	Standard	20.35	0.09	81
A1	water	FAM- BHQ1	Unknown	Undetermined						A1	water	VIC-BHQ1	Unknown	Undetermined
A2	water	FAM- BHQ1	Unknown	39.89		0.000199				A2	water	VIC-BHQ1	Unknown	Undetermined
BCLxl duplex with RPLPO										RPLPO duplex with BCLxl
Well	Sample Name	Detector	Task	Ct	StdDev Ct	Qty	Mean Qty	StdDev Qty		Well	Sample Name	Detector	Task	Ct	StdDev Ct	Qty	Mean Qty	StdDev Qty
F1	smp 31 K562-1	FAM1- BHQ1	Unknown	22.92	0.036	94.64	92.03	2.388		F1	smp 31 K562-1	VIC2	Unknown	20.58	0.108	77.4	70.94	5.643
F2	smp 31 K562-1	FAM1- BHQ1	Unknown	22.99	0.036	89.97	92.03	2.388		F2	smp 31 K562-1	VIC2	Unknown	20.75	0.108	68.47	70.94	5.643
F3	smp 31 K562-1	FAM1- BHQ1	Unknown	22.97	0.036	91.47	92.03	2.388		F3	smp 31 K562-1	VIC2	Unknown	20.78	0.108	66.96	70.94	5.643
F4	smp 32 K562-2	FAM1- BHQ1	Unknown	22.78	0.078	104.56	111.33	6.128		F4	smp 32 K562-2	VIC2	Unknown	20.65	0.164	73.51	84.73	9.74
F5	smp 32 K562-2	FAM1- BHQ1	Unknown	22.63	0.078	116.5	111.33	6.128		F5	smp 32 K562-2	VIC2	Unknown	20.38	0.164	89.75	84.73	9.74
F6	smp 32 K562-2	FAM1- BHQ1	Unknown	22.68	0.078	112.92	111.33	6.128		F6	smp 32 K562-2	VIC2	Unknown	20.36	0.164	90.94	84.73	9.74
F7	smp 33 K562-3	FAM1- BHQ1	Unknown	22.93	0.058	94.09	90.86	3.754		F7	smp 33 K562-3	VIC2	Unknown	20.63	0.021	74.9	73.7	1.103
F8	smp 33 K562-3	FAM1- BHQ1	Unknown	23.04	0.058	86.74	90.86	3.754		F8	smp 33 K562-3	VIC2	Unknown	20.67	0.021	72.73	73.7	1.103
F9	smp 33 K562-3	FAM1- BHQ1	Unknown	22.97	0.058	91.74	90.86	3.754		F9	smp 33 K562-3	VIC2	Unknown	20.65	0.021	73.48	73.7	1.103
F10	smp 34 K562-1 JAK	FAM1- BHQ1	Unknown	22.97	0.059	91.53	92.93	3.965		F10	smp 34 K562-1 JAK	VIC2	Unknown	20.63	0.062	74.57	78.48	3.488
F11	smp 34 K562-1 JAK	FAM1- BHQ1	Unknown	22.88	0.059	97.41	92.93	3.965		F11	smp 34 K562-1 JAK	VIC2	Unknown	20.54	0.062	79.63	78.48	3.488
F12	smp 34 K562-1 JAK	FAM1- BHQ1	Unknown	22.99	0.059	89.85	92.93	3.965		F12	smp 34 K562-1 JAK	VIC2	Unknown	20.51	0.062	81.26	78.48	3.488
G1	smp 35 K562-2 JAK	FAM1- BHQ1	Unknown	22.65	0.059	115.41	117.28	5.029		G1	smp 35 K562-2 JAK	VIC2	Unknown	20.3	0.067	94.59	99.08	4.836
G2	smp 35 K562-2 JAK	FAM1- BHQ1	Unknown	22.56	0.059	122.98	117.28	5.029		G2	smp 35 K562-2 JAK	VIC2	Unknown	20.25	0.067	98.46	99.08	4.836
G3	smp 35 K562-2 JAK	FAM1- BHQ1	Unknown	22.67	0.059	113.46	117.28	5.029		G3	smp 35 K562-2 JAK	VIC2	Unknown	20.17	0.067	104.2	99.08	4.836
G4	smp 36 K562-3 JAK	FAM1- BHQ1	Unknown	22.8	0.047	103.4	107.45	3.595		G4	smp 36 K562-3 JAK	VIC2	Unknown	20.49	0.049	82.7	86.1	3.032
G5	smp 36 K562-3 JAK	FAM1- BHQ1	Unknown	22.71	0.047	110.26	107.45	3.595		G5	smp 36 K562-3 JAK	VIC2	Unknown	20.42	0.049	87.11	86.1	3.032
G6	smp 36 K562-3 JAK	FAM1- BHQ1	Unknown	22.73	0.047	108.7	107.45	3.595		G6	smp 36 K562-3 JAK	VIC2	Unknown	20.4	0.049	88.5	86.1	3.032
E5	STD 3 27ng	FAM1- BHQ1	Standard	24.6	0.047	27				E5	STD 3 27ng	VIC2	Standard	22.03	0.057	27
E6	STD 3 27ng	FAM1- BHQ1	Standard	24.53	0.047	27				E6	STD 3 27ng	VIC2	Standard	21.95	0.057	27
E7	STD 4 9ng	FAM1- BHQ1	Standard	26.07	0.045	9				E7	STD 4 9ng	VIC2	Standard	23.29	0	9
E8	STD 4 9ng	FAM1- BHQ1	Standard	26.01	0.045	9				E8	STD 4 9ng	VIC2	Standard	23.29	0	9
E10	STD 5 3ng	FAM1- BHQ1	Standard	27.59	0.007	3				E10	STD 5 3ng	VIC2	Standard	25.04	0.032	3
E9	STD 5 3ng	FAM1- BHQ1	Standard	27.59	0.007	3				E9	STD 5 3ng	VIC2	Standard	25.09	0.032	3
E11	STD 6 1ng	FAM1- BHQ1	Standard	29.61	0.18	1				E11	STD 6 1ng	VIC2	Standard	26.74	0.047	1
E12	STD 6 1ng	FAM1- BHQ1	Standard	29.35	0.18	1				E12	STD 6 1ng	VIC2	Standard	26.68	0.047	1
E3	STD2 81ng	FAM1- BHQ1	Standard	23.33	0.011	81				E3	STD2 81ng	VIC2	Standard	20.68	0.009	81
E4	STD2 81ng	FAM1- BHQ1	Standard	23.35	0.011	81				E4	STD2 81ng	VIC2	Standard	20.67	0.009	81
E1	water	FAM1- BHQ1	Unknown	Undetermined						E1	water	VIC2	Unknown	39.57	0.262	8.06e-05	9.3e-05	1.76e-05
E2	water	FAM1- BHQ1	Unknown	Undetermined						E2	water	VIC2	Unknown	39.19	0.262	0.000105	9.3e-05	1.76e-05

## Sheet: repeat MCL1
									Document Name: 7500-41(LR) exp 042709 MCL1 on JAK1 inhib.sds
									Plate Type: Absolute Quantification			Operator: Lisa Roberts			SDS v1.3.1
									User: roberla1			Run Date: Monday	April 27	2009 15:22:38
												Last Modified: Monday	April 27	2009 18:46:11
									Document Information			Instrument Type: Applied Biosystems 7500 Real-Time PCR System
									Comments:
									Thermal Cycler Profile
									Stage	Repetitions	Temperature	Time	Ramp Rate	Auto Increment		Standard 7500 Mode
									1	1	50.0 °C	1899-12-31 20:00:00	100			Data Collection : Stage 3 Step 1
									2	1	95.0 °C	1899-12-31 15:00:00	100			PCR Volume: 25 µL														MCL1 Mean QTY	STD	norm MCL-1		RPLPo Mean QTY	STD	NF
									3	40	95.0 °C	1899-12-31 00:45:00	100															D6	smp 13	32.49	1.834	27.0457		20.56	1.569	1.2013
											60.0 °C	1899-12-31 00:45:00	100															D7	smp 14	24.8	1.002	18.4944		22.95	0.946	1.34094
									Well	Sample Name	Detector	Task	Ct	StdDev Ct	Qty	Mean Qty	StdDev Qty		Well	Sample Name	Detector	Task	Ct	StdDev Ct	Qty	Mean Qty	StdDev Qty	D12	smp 15	25.22	1.337	29.5641		14.6	3.039	0.853062
									B5	1ng STD	FAM- BHQ1	Standard	27.6	0.03	1				B5	1ng STD	VIC-BHQ1	Standard	26.64	0.115	1			E1	smp 16	40.42	0.211	29.3875		23.54	1.207	1.37542
									B6	1ng STD	FAM- BHQ1	Standard	27.56	0.03	1				B6	1ng STD	VIC-BHQ1	Standard	26.8	0.115	1			E6	smp 17	42.47	1.157	31.1425		23.34	1.438	1.36373
									A7	27ng STD	FAM- BHQ1	Standard	22.71	0.032	27				A7	27ng STD	VIC-BHQ1	Standard	22	0.063	27			H1	smp 18	25.68	1.405	66.1911		6.64	0.583	0.387968
									A8	27ng STD	FAM- BHQ1	Standard	22.64	0.032	27				A8	27ng STD	VIC-BHQ1	Standard	21.9	0.063	27								Geomean	17.1148
									A9	27ng STD	FAM- BHQ1	Standard	22.67	0.032	27				A9	27ng STD	VIC-BHQ1	Standard	22.01	0.063	27			E9	smp 19	27.42	1.119	30.1231		32.72	1.741	0.910263
									B2	3ng std	FAM- BHQ1	Standard	25.94	0.025	3				B2	3ng std	VIC-BHQ1	Standard	25.11	0.011	3			E10	smp 20	29.4	1.535	23.009		45.93	3.101	1.27776
									B3	3ng std	FAM- BHQ1	Standard	25.98	0.025	3				B2	3ng std	VIC-BHQ1	Standard	25.13	0.011	3			F3	smp 21	39.77	0.968	38.7624		36.88	1.181	1.02599
									A4	81ng STD	FAM- BHQ1	Standard	21.29	0.103	81				A4	81ng STD	VIC-BHQ1	Standard	20.43	0.207	81			F4	smp 22	32.43	0.893	31.3618		37.17	2.035	1.03406
									A5	81ng STD	FAM- BHQ1	Standard	21.1	0.103	81				A5	81ng STD	VIC-BHQ1	Standard	20.32	0.207	81			F9	smp 23	32.91	0.795	29.6113		39.95	1.928	1.1114
									A6	81ng STD	FAM- BHQ1	Standard	21.26	0.103	81				A6	81ng STD	VIC-BHQ1	Standard	20.72	0.207	81			F10	smp 24	41.33	1.606	56.6819		26.21	2.772	0.729157
									A10	9ng STD	FAM- BHQ1	Standard	24.35	0.046	9				A10	9ng STD	VIC-BHQ1	Standard	23.4	0.02	9								Geomean	35.9456
									A11	9ng STD	FAM- BHQ1	Standard	24.36	0.046	9				A11	9ng STD	VIC-BHQ1	Standard	23.36	0.02	9
									A12	9ng STD	FAM- BHQ1	Standard	24.43	0.046	9				A12	9ng STD	VIC-BHQ1	Standard	23.37	0.02	9
									D4	smp 13	FAM- BHQ1	Unknown	22.43	0.083	33.83	32.49	1.834		D4	smp 13	VIC-BHQ1	Unknown	22.3	0.11	21.43	20.56	1.569
									D5	smp 13	FAM- BHQ1	Unknown	22.46	0.083	33.24	32.49	1.834		D5	smp 13	VIC-BHQ1	Unknown	22.29	0.11	21.51	20.56	1.569
									D6	smp 13	FAM- BHQ1	Unknown	22.59	0.083	30.4	32.49	1.834		D6	smp 13	VIC-BHQ1	Unknown	22.49	0.11	18.75	20.56	1.569
									D7	smp 14	FAM- BHQ1	Unknown	22.91	0.058	24.3	24.8	1.002		D7	smp 14	VIC-BHQ1	Unknown	22.19	0.059	23.22	22.95	0.946
									D8	smp 14	FAM- BHQ1	Unknown	22.92	0.058	24.14	24.8	1.002		D8	smp 14	VIC-BHQ1	Unknown	22.27	0.059	21.89	22.95	0.946
									D9	smp 14	FAM- BHQ1	Unknown	22.82	0.058	25.95	24.8	1.002		D9	smp 14	VIC-BHQ1	Unknown	22.16	0.059	23.72	22.95	0.946
									D10	smp 15	FAM- BHQ1	Unknown	22.81	0.078	26.17	25.22	1.337		D10	smp 15	VIC-BHQ1	Unknown	22.96	0.283	13.45	14.6	3.039
									D11	smp 15	FAM- BHQ1	Unknown	22.95	0.078	23.69	25.22	1.337		D11	smp 15	VIC-BHQ1	Unknown	23.08	0.283	12.3	14.6	3.039
									D12	smp 15	FAM- BHQ1	Unknown	22.83	0.078	25.8	25.22	1.337		D12	smp 15	VIC-BHQ1	Unknown	22.54	0.283	18.04	14.6	3.039
									E1	smp 16	FAM- BHQ1	Unknown	22.18	0.008	40.23	40.42	0.211		E1	smp 16	VIC-BHQ1	Unknown	22.18	0.072	23.35	23.54	1.207
									E2	smp 16	FAM- BHQ1	Unknown	22.16	0.008	40.65	40.42	0.211		E2	smp 16	VIC-BHQ1	Unknown	22.09	0.072	24.83	23.54	1.207
									E3	smp 16	FAM- BHQ1	Unknown	22.17	0.008	40.37	40.42	0.211		E3	smp 16	VIC-BHQ1	Unknown	22.23	0.072	22.44	23.54	1.207
									E4	smp 17	FAM- BHQ1	Unknown	22.14	0.04	41.27	42.47	1.157		E4	smp 17	VIC-BHQ1	Unknown	22.08	0.086	24.97	23.34	1.438
									E5	smp 17	FAM- BHQ1	Unknown	22.1	0.04	42.56	42.47	1.157		E5	smp 17	VIC-BHQ1	Unknown	22.25	0.086	22.25	23.34	1.438
									E6	smp 17	FAM- BHQ1	Unknown	22.06	0.04	43.57	42.47	1.157		E6	smp 17	VIC-BHQ1	Unknown	22.21	0.086	22.8	23.34	1.438
									H1	smp 18	FAM- BHQ1	Unknown	22.78	0.08	26.67	25.68	1.405		H1	smp 18	VIC-BHQ1	Unknown	23.87	0.124	7.06	6.64	0.583
									H2	smp 18	FAM- BHQ1	Unknown	22.89	0.08	24.68	25.68	1.405		H2	smp 18	VIC-BHQ1	Unknown	24.05	0.124	6.23	6.64	0.583
									E7	smp 19	FAM- BHQ1	Unknown	22.75	0.059	27.18	27.42	1.119		E7	smp 19	VIC-BHQ1	Unknown	21.77	0.075	31.19	32.72	1.741
									E8	smp 19	FAM- BHQ1	Unknown	22.79	0.059	26.44	27.42	1.119		E8	smp 19	VIC-BHQ1	Unknown	21.72	0.075	32.34	32.72	1.741
									E9	smp 19	FAM- BHQ1	Unknown	22.67	0.059	28.64	27.42	1.119		E9	smp 19	VIC-BHQ1	Unknown	21.62	0.075	34.62	32.72	1.741
									E10	smp 20	FAM- BHQ1	Unknown	22.56	0.076	31.05	29.4	1.535		E10	smp 20	VIC-BHQ1	Unknown	21.27	0.094	44.49	45.93	3.101
									E11	smp 20	FAM- BHQ1	Unknown	22.71	0.076	28.01	29.4	1.535		E11	smp 20	VIC-BHQ1	Unknown	21.29	0.094	43.8	45.93	3.101
									E12	smp 20	FAM- BHQ1	Unknown	22.65	0.076	29.15	29.4	1.535		E12	smp 20	VIC-BHQ1	Unknown	21.12	0.094	49.48	45.93	3.101
									F1	smp 21	FAM- BHQ1	Unknown	22.23	0.036	38.76	39.77	0.968		F1	smp 21	VIC-BHQ1	Unknown	21.51	0.046	37.48	36.88	1.181
									F2	smp 21	FAM- BHQ1	Unknown	22.19	0.036	39.85	39.77	0.968		F2	smp 21	VIC-BHQ1	Unknown	21.59	0.046	35.52	36.88	1.181
									F3	smp 21	FAM- BHQ1	Unknown	22.16	0.036	40.69	39.77	0.968		F3	smp 21	VIC-BHQ1	Unknown	21.5	0.046	37.64	36.88	1.181
									F4	smp 22	FAM- BHQ1	Unknown	22.51	0.04	32.01	32.43	0.893		F4	smp 22	VIC-BHQ1	Unknown	21.55	0.077	36.53	37.17	2.035
									F5	smp 22	FAM- BHQ1	Unknown	22.52	0.04	31.83	32.43	0.893		F5	smp 22	VIC-BHQ1	Unknown	21.58	0.077	35.54	37.17	2.035
									F6	smp 22	FAM- BHQ1	Unknown	22.45	0.04	33.46	32.43	0.893		F6	smp 22	VIC-BHQ1	Unknown	21.44	0.077	39.45	37.17	2.035
									F7	smp 23	FAM- BHQ1	Unknown	22.5	0.035	32.26	32.91	0.795		F7	smp 23	VIC-BHQ1	Unknown	21.5	0.069	37.84	39.95	1.928
									F8	smp 23	FAM- BHQ1	Unknown	22.48	0.035	32.68	32.91	0.795		F8	smp 23	VIC-BHQ1	Unknown	21.4	0.069	40.37	39.95	1.928
									F9	smp 23	FAM- BHQ1	Unknown	22.43	0.035	33.8	32.91	0.795		F9	smp 23	VIC-BHQ1	Unknown	21.36	0.069	41.63	39.95	1.928
									F10	smp 24	FAM- BHQ1	Unknown	22.18	0.057	40.19	41.33	1.606		F10	smp 24	VIC-BHQ1	Unknown	22.13	0.15	24.25	26.21	2.772
									F11	smp 24	FAM- BHQ1	Unknown	22.1	0.057	42.46	41.33	1.606		F11	smp 24	VIC-BHQ1	Unknown	21.91	0.15	28.17	26.21	2.772
									A1	water	FAM- BHQ1	Unknown	Undetermined						A1	water	VIC-BHQ1	Unknown	Undetermined
									A2	water	FAM- BHQ1	Unknown	37.72		0.000935				A2	water	VIC-BHQ1	Unknown	Undetermined

## Sheet: results
Exp 041409 Jak1 inhib- MCL1 and BCLxl qPCR									SDS 2.2.2	AQ Results	1
BCLxl Standard curve (duplexed with RPLPO)					MCL-1 Standard curve (duplexed with RPLPO)				Filename	7900(384) exp042209 MCL1 BCLxl JAK inh					Assay Type	Absolute Quantification
									PlateID		Run DateTime		2009-04-22 18:57:50
									Well	Sample Name	Gene 1 BHQ	Reporter	Task	Ct	Quantity	Qty Mean	Qty StdDev	Ct Mean	Ct StdDev	Well	Sample Name	Detector Name	Reporter	Task	Ct	Quantity	Qty Mean	Qty StdDev	Ct Mean	Ct StdDev		Well	Sample Name	Detector Name	Reporter	Task	Ct	Quantity	Qty Mean	Qty StdDev	Ct Mean	Ct StdDev
									241	1ng STD	BCLxl	FAM	Standard	30.2023	1					Slope	-3.18814	cycles/log decade										Slope	-2.8972	cycles/log decade
									289	1ng STD	BCLxl	FAM	Standard	30.4136	1					241	1ng STD	VIC-BHQ	VIC	Standard	26.6902	1						253	1ng STD	Vic3-BHQ	VIC	Standard	25.7121	1
									290	1ng STD	BCLxl	FAM	Standard	30.6746	1					289	1ng STD	VIC-BHQ	VIC	Standard	26.6498	1						254	1ng STD	Vic3-BHQ	VIC	Standard	25.5459	1
									1	243ng STD	BCLxl	FAM	Standard	23.1714	243					290	1ng STD	VIC-BHQ	VIC	Standard	26.2075	1						301	1ng STD	Vic3-BHQ	VIC	Standard	26.1388	1
									2	243ng STD	BCLxl	FAM	Standard	22.6709	243					1	243ng STD	VIC-BHQ	VIC	Standard	18.973	243						302	1ng STD	Vic3-BHQ	VIC	Standard	25.8305	1
									297	243ng stds	BCLxl	FAM	Standard	23.4092	243					2	243ng STD	VIC-BHQ	VIC	Standard	18.6421	243						13	243ng STD	Vic3-BHQ	VIC	Standard	19.2213	243
									298	243ng stds	BCLxl	FAM	Standard	23.1595	243					297	243ng stds	VIC-BHQ	VIC	Unknown	19.1889	233.728	253.671	28.2032	19.0798	0.154257		14	243ng STD	Vic3-BHQ	VIC	Standard	18.7598	243
									321	243ng stds	BCLxl	FAM	Unknown	24.3022	104.221	101.455	3.91084	24.3381	0.0506882	298	243ng stds	VIC-BHQ	VIC	Unknown	18.9707	273.614	253.671	28.2032	19.0798	0.154257		309	243ng stds	Vic3-BHQ	VIC	Unknown	19.1496	187.442	196.529	12.8511	19.0914	0.0823354
									322	243ng stds	BCLxl	FAM	Unknown	24.3739	98.6899	101.455	3.91084	24.3381	0.0506882	97	27ng STD	VIC-BHQ	VIC	Standard	22.5618	27						310	243ng stds	Vic3-BHQ	VIC	Unknown	19.0332	205.616	196.529	12.8511	19.0914	0.0823354
									369	27ng std	BCLxl	FAM	Unknown	27.0358	13.0292	16.3519	4.6991	26.7649	0.38312	98	27ng STD	VIC-BHQ	VIC	Standard	22.7319	27						109	27ng STD	Vic3-BHQ	VIC	Standard	21.5809	27
									370	27ng std	BCLxl	FAM	Unknown	26.494	19.6747	16.3519	4.6991	26.7649	0.38312	193	3ng STD	VIC-BHQ	VIC	Standard	25.2837	3						110	27ng STD	Vic3-BHQ	VIC	Standard	21.5972	27
									97	27ng STD	BCLxl	FAM	Standard	26.4067	27					194	3ng STD	VIC-BHQ	VIC	Standard	25.4785	3						205	3ng STD	Vic3-BHQ	VIC	Standard	24.4018	3
									98	27ng STD	BCLxl	FAM	Standard	26.3986	27					49	81ng STD	VIC-BHQ	VIC	Unknown	19.5954	174.262	110.283	90.481	20.5129	1.2976		206	3ng STD	Vic3-BHQ	VIC	Standard	24.3679	3
									193	3ng STD	BCLxl	FAM	Standard	28.8756	3					50	81ng STD	VIC-BHQ	VIC	Unknown	21.4305	46.3029	110.283	90.481	20.5129	1.2976		61	81ng std	Vic3-BHQ	VIC	Standard	20.3365	81
RPLP0 Standard curve (duplexed with BCLxl)					RPLP0 Standard curve (duplexed with MCL-1)				194	3ng STD	BCLxl	FAM	Standard	28.9044	3					345	9ng std	VIC-BHQ	VIC	Unknown	23.4068	11.1094	16.2732	7.30262	22.9518	0.643552		62	81ng std	Vic3-BHQ	VIC	Standard	19.8918	81
									49	81ng STD	BCLxl	FAM	Standard	24.051	81					346	9ng std	VIC-BHQ	VIC	Unknown	22.4967	21.4369	16.2732	7.30262	22.9518	0.643552		157	9ng STD	Vic3-BHQ	VIC	Standard	22.3427	9
									50	81ng STD	BCLxl	FAM	Standard	25.3934	81					145	9ng STD	VIC-BHQ	VIC	Standard	23.6353	9						158	9ng STD	Vic3-BHQ	VIC	Standard	23.0876	9
									345	9ng std	BCLxl	FAM	Standard	27.2688	9					146	9ng STD	VIC-BHQ	VIC	Standard	23.8285	9					NF
									346	9ng std	BCLxl	FAM	Standard	27.4613	9					3	smp 1	VIC-BHQ	VIC	Unknown	20.7329	76.6316	62.1623	20.4627	21.0612	0.464292		15	smp 1	Vic3-BHQ	VIC	Unknown	19.8237	109.703	117.853	11.5256	19.7365	0.123248
									145	9ng STD	BCLxl	FAM	Standard	27.4416	9					4	smp 1	VIC-BHQ	VIC	Unknown	21.3895	47.693	62.1623	20.4627	21.0612	0.464292		16	smp 1	Vic3-BHQ	VIC	Unknown	19.6494	126.002	117.853	11.5256	19.7365	0.123248
									146	9ng STD	BCLxl	FAM	Standard	27.531	9					51	smp 2	VIC-BHQ	VIC	Unknown	21.9453	31.9244	36.3505	6.25948	21.7759	0.239613		63	smp 2	Vic3-BHQ	VIC	Unknown	19.6062	130.398	132.222	2.5803	19.5889	0.0245558
									3	smp 1	BCLxl	FAM	Unknown	24.667	78.9688	86.5549	5.90115	24.5487	0.0909208	52	smp 2	VIC-BHQ	VIC	Unknown	21.6064	40.7766	36.3505	6.25948	21.7759	0.239613		64	smp 2	Vic3-BHQ	VIC	Unknown	19.5715	134.047	132.222	2.5803	19.5889	0.0245558
									4	smp 1	BCLxl	FAM	Unknown	24.465	92.0874	86.5549	5.90115	24.5487	0.0909208	99	smp 3	VIC-BHQ	VIC	Unknown	20.716	77.5733	87.6715	14.2811	20.5558	0.226546		111	smp 3	Vic3-BHQ	VIC	Unknown	19.862	106.41	99.225	10.1618	19.9533	0.129084
									27	smp 1	BCLxl	FAM	Unknown	24.5715	84.9168	86.5549	5.90115	24.5487	0.0909208	100	smp 3	VIC-BHQ	VIC	Unknown	20.3956	97.7698	87.6715	14.2811	20.5558	0.226546		112	smp 3	Vic3-BHQ	VIC	Unknown	20.0446	92.0395	99.225	10.1618	19.9533	0.129084
									28	smp 1	BCLxl	FAM	Unknown	24.4915	90.2467	86.5549	5.90115	24.5487	0.0909208	147	smp 4	VIC-BHQ	VIC	Unknown	21.6128	40.5887	52.6437	17.0484	21.29	0.456487		159	smp 4	Vic3-BHQ	VIC	Unknown	20.093	88.5609	75.3066	18.7444	20.3168	0.31648
									51	smp 2	BCLxl	FAM	Unknown	25.4889	42.261	74.6139	40.2208	24.8958	0.744167	148	smp 4	VIC-BHQ	VIC	Unknown	20.9673	64.6988	52.6437	17.0484	21.29	0.456487		160	smp 4	Vic3-BHQ	VIC	Unknown	20.5406	62.0523	75.3066	18.7444	20.3168	0.31648
									52	smp 2	BCLxl	FAM	Unknown	25.5716	39.6842	74.6139	40.2208	24.8958	0.744167	195	smp 5	VIC-BHQ	VIC	Unknown	22.5547	20.5584	30.0681	13.4487	22.1012	0.641278		207	smp 5	Vic3-BHQ	VIC	Unknown	20.9615	44.4106	38.4503	8.42916	21.1581	0.278075
									75	smp 2	BCLxl	FAM	Unknown	24.1064	120.961	74.6139	40.2208	24.8958	0.744167	196	smp 5	VIC-BHQ	VIC	Unknown	21.6477	39.5778	30.0681	13.4487	22.1012	0.641278		208	smp 5	Vic3-BHQ	VIC	Unknown	21.3548	32.49	38.4503	8.42916	21.1581	0.278075
									76	smp 2	BCLxl	FAM	Unknown	24.4164	95.5497	74.6139	40.2208	24.8958	0.744167	243	smp 6	VIC-BHQ	VIC	Unknown	21.2197	53.9147	67.5264	19.2499	20.9367	0.40019		255	smp 6	Vic3-BHQ	VIC	Unknown	21.8555	21.8235	35.0114	18.6504	21.357	0.704964
									99	smp 3	BCLxl	FAM	Unknown	24.2054	112.19	124.44	11.8813	24.0736	0.125456	244	smp 6	VIC-BHQ	VIC	Unknown	20.6538	81.1382	67.5264	19.2499	20.9367	0.40019		256	smp 6	Vic3-BHQ	VIC	Unknown	20.8585	48.1992	35.0114	18.6504	21.357	0.704964
									100	smp 3	BCLxl	FAM	Unknown	24.1499	117.022	124.44	11.8813	24.0736	0.125456	197	smp 13*	VIC-BHQ	VIC	Unknown	22.0215	30.2141	41.9958	16.6618	21.6224	0.564468		350	water	Vic3-BHQ	VIC	Unknown	Undetermined	0
									123	smp 3	BCLxl	FAM	Unknown	23.935	137.81	124.44	11.8813	24.0736	0.125456	198	smp 13*	VIC-BHQ	VIC	Unknown	21.2233	53.7775	41.9958	16.6618	21.6224	0.564468		R^2		0.989837
									124	smp 3	BCLxl	FAM	Unknown	24.0042	130.737	124.44	11.8813	24.0736	0.125456	245	smp 14	VIC-BHQ	VIC	Unknown	21.961	31.5654	37.6681	8.63048	21.7346	0.320057		Y-Intercept		25.7346
									147	smp 4	BCLxl	FAM	Unknown	23.4008	206.894	221.927	73.1261	23.3703	0.482491	246	smp 14	VIC-BHQ	VIC	Unknown	21.5083	43.7707	37.6681	8.63048	21.7346	0.320057
									148	smp 4	BCLxl	FAM	Unknown	23.14	252.3	221.927	73.1261	23.3703	0.482491	293	smp 15	VIC-BHQ	VIC	Unknown	23.0849	14.0171	14.3083	0.411752	23.0568	0.03985
									171	smp 4	BCLxl	FAM	Unknown	22.9114	300.21	221.927	73.1261	23.3703	0.482491	294	smp 15	VIC-BHQ	VIC	Unknown	23.0286	14.5994	14.3083	0.411752	23.0568	0.03985
									172	smp 4	BCLxl	FAM	Unknown	24.029	128.303	221.927	73.1261	23.3703	0.482491	341	smp 16	VIC-BHQ	VIC	Unknown	20.865	69.6584	53.8888	22.3016	21.2824	0.590258
									195	smp 5	BCLxl	FAM	Unknown	24.2705	106.766	193.415	119.413	23.6656	0.771016	342	smp 16	VIC-BHQ	VIC	Unknown	21.6997	38.1192	53.8888	22.3016	21.2824	0.590258
									196	smp 5	BCLxl	FAM	Unknown	23.4323	201.994	193.415	119.413	23.6656	0.771016	7	smp 17	VIC-BHQ	VIC	Unknown	20.8267	71.6104	91.4628	28.0755	20.5213	0.431886
									219	smp 5	BCLxl	FAM	Unknown	22.6754	359.236	193.415	119.413	23.6656	0.771016	8	smp 17	VIC-BHQ	VIC	Unknown	20.2159	111.315	91.4628	28.0755	20.5213	0.431886
									220	smp 5	BCLxl	FAM	Unknown	24.2842	105.664	193.415	119.413	23.6656	0.771016	55	smp 18	VIC-BHQ	VIC	Unknown	24.083	6.81731	12.2562	7.69178	23.4227	0.933846
									243	smp 6	BCLxl	FAM	Unknown	23.5033	191.376	179.139	98.554	23.7318	0.694058	56	smp 18	VIC-BHQ	VIC	Unknown	22.7623	17.6951	12.2562	7.69178	23.4227	0.933846
									244	smp 6	BCLxl	FAM	Unknown	22.853	313.842	179.139	98.554	23.7318	0.694058	103	smp 19	VIC-BHQ	VIC	Unknown	21.4527	45.5662	57.5002	16.8772	21.1611	0.41239
									267	smp 6	BCLxl	FAM	Unknown	24.2243	110.583	179.139	98.554	23.7318	0.694058	104	smp 19	VIC-BHQ	VIC	Unknown	20.8695	69.4342	57.5002	16.8772	21.1611	0.41239
									268	smp 6	BCLxl	FAM	Unknown	24.3467	100.756	179.139	98.554	23.7318	0.694058	151	smp 20	VIC-BHQ	VIC	Unknown	20.9476	65.6229	60.431	7.34238	21.0669	0.168644
									197	smp 13*	BCLxl	FAM	Unknown	24.6147	82.1707	86.0444	41.0156	24.6603	0.603633	152	smp 20	VIC-BHQ	VIC	Unknown	21.1861	55.2392	60.431	7.34238	21.0669	0.168644
									198	smp 13*	BCLxl	FAM	Unknown	23.8812	143.562	86.0444	41.0156	24.6603	0.603633	199	smp 21	VIC-BHQ	VIC	Unknown	20.9917	63.5667	55.1086	11.9616	21.2059	0.302926
									221	smp 13*	BCLxl	FAM	Unknown	24.804	71.1549	86.0444	41.0156	24.6603	0.603633	200	smp 21	VIC-BHQ	VIC	Unknown	21.4201	46.6505	55.1086	11.9616	21.2059	0.302926
									222	smp 13*	BCLxl	FAM	Unknown	25.3411	47.2902	86.0444	41.0156	24.6603	0.603633	247	smp 22	VIC-BHQ	VIC	Unknown	20.7322	76.6685	68.9247	10.9514	20.8884	0.220929
									245	smp 14	BCLxl	FAM	Unknown	24.8291	69.8062	69.8957	14.1072	24.8461	0.251213	248	smp 22	VIC-BHQ	VIC	Unknown	21.0447	61.181	68.9247	10.9514	20.8884	0.220929
									246	smp 14	BCLxl	FAM	Unknown	24.4969	89.8736	69.8957	14.1072	24.8461	0.251213	295	smp 23	VIC-BHQ	VIC	Unknown	19.9318	136.675	137.941	1.78954	19.9191	0.0179633
									269	smp 14	BCLxl	FAM	Unknown	25.0233	60.2211	69.8957	14.1072	24.8461	0.251213	296	smp 23	VIC-BHQ	VIC	Unknown	19.9064	139.206	137.941	1.78954	19.9191	0.0179633
									270	smp 14	BCLxl	FAM	Unknown	25.0351	59.682	69.8957	14.1072	24.8461	0.251213	343	smp 24	VIC-BHQ	VIC	Unknown	22.0457	29.6917	47.7019	25.4701	21.4957	0.777773
									293	smp 15	BCLxl	FAM	Unknown	25.6854	36.392	41.882	7.95551	25.5171	0.234121	344	smp 24	VIC-BHQ	VIC	Unknown	20.9457	65.712	47.7019	25.4701	21.4957	0.777773
									294	smp 15	BCLxl	FAM	Unknown	25.6648	36.9676	41.882	7.95551	25.5171	0.234121	337	water	VIC-BHQ	VIC	Unknown	Undetermined	0
									317	smp 15	BCLxl	FAM	Unknown	25.5383	40.7023	41.882	7.95551	25.5171	0.234121	338	water	VIC-BHQ	VIC	Unknown	Undetermined	0
									318	smp 15	BCLxl	FAM	Unknown	25.1797	53.4659	41.882	7.95551	25.5171	0.234121	slope	-3.188
									341	smp 16	BCLxl	FAM	Unknown	22.2347	502.336	296.509	162.543	23.0869	0.761737	R^2		0.986063
									342	smp 16	BCLxl	FAM	Unknown	23.4055	206.16	296.509	162.543	23.0869	0.761737	Y-Intercept		26.7407
									365	smp 16	BCLxl	FAM	Unknown	22.7331	343.809	296.509	162.543	23.0869	0.761737
									366	smp 16	BCLxl	FAM	Unknown	23.9745	133.733	296.509	162.543	23.0869	0.761737
									7	smp 17	BCLxl	FAM	Unknown	22.1411	539.402	495.66	137.22	22.296	0.406496
									8	smp 17	BCLxl	FAM	Unknown	21.9222	637.09	495.66	137.22	22.296	0.406496
									31	smp 17	BCLxl	FAM	Unknown	22.2502	496.425	495.66	137.22	22.296	0.406496
									32	smp 17	BCLxl	FAM	Unknown	22.8704	309.725	495.66	137.22	22.296	0.406496
									55	smp 18	BCLxl	FAM	Unknown	24.8964	66.3246	164.968	80.006	23.8485	0.77371
									56	smp 18	BCLxl	FAM	Unknown	23.9625	134.959	164.968	80.006	23.8485	0.77371
									79	smp 18	BCLxl	FAM	Unknown	23.3374	217.125	164.968	80.006	23.8485	0.77371
									80	smp 18	BCLxl	FAM	Unknown	23.1977	241.463	164.968	80.006	23.8485	0.77371
									103	smp 19	BCLxl	FAM	Unknown	27.2667	10.9304	28.8395	32.759	26.4979	1.21946
									104	smp 19	BCLxl	FAM	Unknown	26.8859	14.6029	28.8395	32.759	26.4979	1.21946
									127	smp 19	BCLxl	FAM	Unknown	27.1547	11.9021	28.8395	32.759	26.4979	1.21946
									128	smp 19	BCLxl	FAM	Unknown	24.6845	77.9227	28.8395	32.759	26.4979	1.21946
									151	smp 20	BCLxl	FAM	Unknown	27.2912	10.7284	26.193	25.5317	26.506	1.09488
									152	smp 20	BCLxl	FAM	Unknown	27.2333	11.2115	26.193	25.5317	26.506	1.09488
									175	smp 20	BCLxl	FAM	Unknown	26.558	18.7386	26.193	25.5317	26.506	1.09488
									176	smp 20	BCLxl	FAM	Unknown	24.9414	64.0934	26.193	25.5317	26.506	1.09488
									199	smp 21	BCLxl	FAM	Unknown	26.6564	17.3882	22.895	18.3054	26.5517	0.892253
									200	smp 21	BCLxl	FAM	Unknown	27.2598	10.9877	22.895	18.3054	26.5517	0.892253
									223	smp 21	BCLxl	FAM	Unknown	27.0244	13.1423	22.895	18.3054	26.5517	0.892253
									224	smp 21	BCLxl	FAM	Unknown	25.2662	50.0619	22.895	18.3054	26.5517	0.892253
									247	smp 22	BCLxl	FAM	Unknown	26.2828	23.1026	37.8232	40.2284	26.0861	1.1647
									248	smp 22	BCLxl	FAM	Unknown	26.7993	15.5964	37.8232	40.2284	26.0861	1.1647
									271	smp 22	BCLxl	FAM	Unknown	26.8777	14.6936	37.8232	40.2284	26.0861	1.1647
									272	smp 22	BCLxl	FAM	Unknown	24.3845	97.9004	37.8232	40.2284	26.0861	1.1647
									295	smp 23	BCLxl	FAM	Unknown	25.9496	29.7663	40.8661	22.6207	25.6545	0.613243
									296	smp 23	BCLxl	FAM	Unknown	25.8878	31.2009	40.8661	22.6207	25.6545	0.613243
									319	smp 23	BCLxl	FAM	Unknown	26.0411	27.7659	40.8661	22.6207	25.6545	0.613243
									320	smp 23	BCLxl	FAM	Unknown	24.7395	74.7313	40.8661	22.6207	25.6545	0.613243
									343	smp 24	BCLxl	FAM	Unknown	27.0753	12.6436	19.2923	8.66534	26.6031	0.563175
									344	smp 24	BCLxl	FAM	Unknown	25.9798	29.0923	19.2923	8.66534	26.6031	0.563175
									367	smp 24	BCLxl	FAM	Unknown	26.7542	16.1409	19.2923	8.66534	26.6031	0.563175
									368	smp 24	BCLxl	FAM	Unknown	23.4601	197.769	63.9115	89.5185	25.8173	1.63738
									337	water	BCLxl	FAM	Unknown	Undetermined	0
									338	water	BCLxl	FAM	Unknown	Undetermined	0
									361	water	BCLxl	FAM	Unknown	Undetermined	0
									362	water	BCLxl	FAM	Unknown	Undetermined	0
									Slope	-3.02704	cycles/log decade
									Y-Intercept		30.4107
									R^2		0.985632
									Well	Sample Name	Detector Name	Reporter	Task	Ct	Quantity	Qty Mean	Qty StdDev	Ct Mean	Ct StdDev
									253	1ng STD	MCL-1	FAM	Standard	29.1069	1
									254	1ng STD	Gene 2 BHQ	FAM	Standard	29.1773	1
									277	1ng STD	Gene 2 BHQ	FAM	Standard	29.3939	1
									278	1ng STD	Gene 2 BHQ	FAM	Standard	29.1933	1
									301	1ng STD	Gene 2 BHQ	FAM	Standard	29.706	1
									302	1ng STD	Gene 2 BHQ	FAM	Standard	29.3636	1
									325	1ng STD	Gene 2 BHQ	FAM	Standard	29.3211	1
									326	1ng STD	Gene 2 BHQ	FAM	Standard	29.6541	1
									13	243ng STD	Gene 2 BHQ	FAM	Standard	22.1445	243
									14	243ng STD	Gene 2 BHQ	FAM	Standard	21.8289	243
									309	243ng stds	Gene 2 BHQ	FAM	Unknown	21.9728	210.597	230.467	28.1007	21.856	0.165221
									310	243ng stds	Gene 2 BHQ	FAM	Unknown	21.7392	250.337	230.467	28.1007	21.856	0.165221
									109	27ng STD	Gene 2 BHQ	FAM	Standard	24.5725	27
									110	27ng STD	Gene 2 BHQ	FAM	Standard	24.8317	27
									133	27ng STD	Gene 2 BHQ	FAM	Standard	24.5949	27
									134	27ng STD	Gene 2 BHQ	FAM	Standard	24.3917	27
									205	3ng STD	Gene 2 BHQ	FAM	Standard	27.1928	3
									206	3ng STD	Gene 2 BHQ	FAM	Standard	27.7714	3
									229	3ng STD	Gene 2 BHQ	FAM	Standard	27.4872	3
									230	3ng STD	Gene 2 BHQ	FAM	Standard	27.471	3
									61	81ng std	Gene 2 BHQ	FAM	Standard	23.562	81
									62	81ng std	Gene 2 BHQ	FAM	Standard	23.1645	81
									85	81ng std	Gene 2 BHQ	FAM	Standard	23.2426	81
									86	81ng std	Gene 2 BHQ	FAM	Standard	23.5742	81
									157	9ng STD	Gene 2 BHQ	FAM	Standard	25.8955	9
									158	9ng STD	Gene 2 BHQ	FAM	Standard	26.4595	9
									181	9ng STD	Gene 2 BHQ	FAM	Standard	25.915	9
									182	9ng STD	Gene 2 BHQ	FAM	Standard	26.0459	9
									15	smp 1	Gene 2 BHQ	FAM	Unknown	23.0049	98.1423	96.9607	1.67101	23.0213	0.0232961
									16	smp 1	Gene 2 BHQ	FAM	Unknown	23.0378	95.7791	96.9607	1.67101	23.0213	0.0232961
									63	smp 2	Gene 2 BHQ	FAM	Unknown	23.5281	66.6433	64.9363	15.3798	23.5901	0.307918
									64	smp 2	Gene 2 BHQ	FAM	Unknown	23.1855	85.8642	64.9363	15.3798	23.5901	0.307918
									87	smp 2	Gene 2 BHQ	FAM	Unknown	23.7602	56.1246	64.9363	15.3798	23.5901	0.307918
									88	smp 2	Gene 2 BHQ	FAM	Unknown	23.8867	51.1131	64.9363	15.3798	23.5901	0.307918
									111	smp 3	Gene 2 BHQ	FAM	Unknown	23.1682	86.9715	59.971	23.3157	23.7501	0.538698
									112	smp 3	Gene 2 BHQ	FAM	Unknown	23.4319	71.5554	59.971	23.3157	23.7501	0.538698
									135	smp 3	Gene 2 BHQ	FAM	Unknown	24.3136	37.27	59.971	23.3157	23.7501	0.538698
									136	smp 3	Gene 2 BHQ	FAM	Unknown	24.0866	44.087	59.971	23.3157	23.7501	0.538698
									159	smp 4	Gene 2 BHQ	FAM	Unknown	22.9153	104.862	83.7287	16.6196	23.2392	0.264786
									160	smp 4	Gene 2 BHQ	FAM	Unknown	23.1461	88.4016	83.7287	16.6196	23.2392	0.264786
									183	smp 4	Gene 2 BHQ	FAM	Unknown	23.3772	74.5118	83.7287	16.6196	23.2392	0.264786
									184	smp 4	Gene 2 BHQ	FAM	Unknown	23.518	67.1391	83.7287	16.6196	23.2392	0.264786
									207	smp 5	Gene 2 BHQ	FAM	Unknown	23.4292	71.7004	89.9043	24.8766	23.1626	0.376864
									208	smp 5	Gene 2 BHQ	FAM	Unknown	23.5326	66.4205	89.9043	24.8766	23.1626	0.376864
									231	smp 5	Gene 2 BHQ	FAM	Unknown	22.756	117.985	89.9043	24.8766	23.1626	0.376864
									232	smp 5	Gene 2 BHQ	FAM	Unknown	22.9329	103.511	89.9043	24.8766	23.1626	0.376864
									255	smp 6	Gene 2 BHQ	FAM	Unknown	23.8744	51.5809	55.97	21.6173	23.8479	0.567001
									256	smp 6	Gene 2 BHQ	FAM	Unknown	23.2398	82.4859	55.97	21.6173	23.8479	0.567001
									279	smp 6	Gene 2 BHQ	FAM	Unknown	24.5996	30.1627	55.97	21.6173	23.8479	0.567001
									280	smp 6	Gene 2 BHQ	FAM	Unknown	23.6779	59.6506	55.97	21.6173	23.8479	0.567001
									350	water	Gene 2 BHQ	FAM	Unknown	Undetermined	0
									373	water	Gene 2 BHQ	FAM	Unknown	Undetermined	0
									374	water	Gene 2 BHQ	FAM	Unknown	42.8763	4.04756e-05
									Slope	-3.11237	cycles/log decade
									Y-Intercept		29.2043
									R^2		0.989317
