# Supplementary material for: JAK2V617F Drives Mcl-1 Expression and Sensitizes Hematologic Cell Lines to Dual Inhibition of JAK2 and Bcl-xL
Source: PLoS One. 2015 Mar 17;10(3):e0114363. doi: 10.1371/journal.pone.0114363 (PMC4362760; doi:10.1371/journal.pone.0114363)
Supplement: S3 Dataset — (XLS) [file pone.0114363.s003.xls]

## Sheet: Sheet1
		Mcl-1 protein (% control)
	K562	MV4:11	UKE-1	SET-2	HEL
1 uM Jaki-I (hr)
0	100	100	100	100	100
2	100	75	50	68	62
6	93	74	25	50	45
24	93	65	22	35	42
