# Supplementary material for: JAK2V617F Drives Mcl-1 Expression and Sensitizes Hematologic Cell Lines to Dual Inhibition of JAK2 and Bcl-xL
Source: PLoS One. 2015 Mar 17;10(3):e0114363. doi: 10.1371/journal.pone.0114363 (PMC4362760; doi:10.1371/journal.pone.0114363)
Supplement: S4 Dataset — Data are means of duplicate samples and are representative of two independent experiments. (XLS) [file pone.0114363.s004.xls]

## Sheet: Sheet1
sFigure1 H		HEL
Cell Viability (% Inhibiton)
ABT-263		Unt.	siNT-1	siMcl1-1	siMcl1-2	siMcl1-3	siMcl1-4
uM	1	97	98	100	100	100	100
	0.3	94	93	97	100	100	100
	0.1	37	30	40	79	90	94
	0.03	3	7	0	38	65	85
	0.01	0	0	0	21	37	58
	0.003	0	0	0	0	0	0
sFigure1 I		K562
Cell Viability (% Inhibiton)
ABT-263		Unt.	siNT-1	siMcl1-1	siMcl1-2	siMcl1-3	siMcl1-4
uM	1	5	10	0	21	32	80
	0.3	0	2	0	11	13	75
	0.1	0	0	0	2	0	60
	0.03	0	0	0	0	0	22
	0.01	0	0	0	0	0	3
	0.003	0	0	0	0	0	0
