# Supplementary material for: JAK2V617F Drives Mcl-1 Expression and Sensitizes Hematologic Cell Lines to Dual Inhibition of JAK2 and Bcl-xL
Source: PLoS One. 2015 Mar 17;10(3):e0114363. doi: 10.1371/journal.pone.0114363 (PMC4362760; doi:10.1371/journal.pone.0114363)
Supplement: S5 Dataset — In Fig. 2C the data are expressed as Caspase-3/7 activity divided by cell viability, and then this ratio is used to calculated the fold change comparing with control. This is a way to appropriately normalize the caspase induction to the cell number (which may change during treatment, e.g., cell number will be reduced as cell die). (XLS) [file pone.0114363.s005.xls]

## Sheet: Sheet1
HEL cell caspase 3 4-1-2009
Plate:	Plate01	1.3	PlateFormat	Endpoint	Luminescence	Raw
	Temperature(｡C)	1	2	3	4	5	6	7	8	9	10	11	12
	24.1	13341.6	4591.01	2096.07	1697.21	1754.19	1998.39	9475.07	14053.9	16752.3	20040.9	17411.7	17155.2
		12853.2	4359.02	2030.95	1387.89	1778.61	1668.72	9064	15559.8	17020.9	20749.1	18018.1	17090.1
HEL/Jak-I	1 uM	12242.7	4086.33	1884.43	1571.04	1725.7	1754.19	10301.3	16666.8	18526.9	22092.2	18518.7	17493.1		1.18846	0.245177	0.101714	0.0711127	0.0931868	0.100279
		11579.3	4778.24	1908.85	1868.15	1587.32	1855.94	15103.9	17765.8	18319.3	20065.3	18710	17936.7		0.76664	0.268958	0.104199	0.0931035	0.0848379	0.103472
		5543.4	3072.89	2515.29	2543.78	2771.7	2926.36	13349.8	15380.7	15299.3	17338.4	15132.4	15201.6
		5950.41	3565.36	2535.64	2645.53	2576.34	2661.81	14253.3	16980.2	13980.6	16223.2	16064.5	15474.3
HEL/DMSO	DMSO	2551.92	1562.9	1290.2	1265.79	1391.96	1587.32	14131.2	17871.6	15551.7	15067.3	15759.2	14094.6	fold increasing
		2030.95	1400.1	1322.77	1294.28	1412.31	1347.19	15865	19715.3	15270.8	17883.8	16707.5	15323.7		11.8515	2.44495	1.0143	0.709148	0.929274	1
				Caspase						viability					7.40917	2.59933	1.00703	0.899796	0.819914	1
ABT-263	hr	4	3	2	1	0.2	0								9.63036	2.52214	1.01067	0.804472	0.874594	1
															3.14123	0.109169	0.00514413	0.134809	0.0773294	0
	3 uM	13097.4	4475.02	2063.51	1542.55	1766.4	1833.56	9269.53	14806.8	16886.6	20395	17714.9	17122.7
	1 uM	11911	4432.28	1896.64	1719.6	1656.51	1805.07	12702.6	17216.3	18423.1	21078.8	18614.4	17714.9
Caspase/via	DMSO	0.180588	0.0874516	0.0829626	0.0840087	0.0883264	0.112619
		0.128014	0.0710157	0.0866204	0.0723714	0.084531	0.087915
DMSO fold increasing		1.60353	0.776526	0.736665	0.745954	0.784294	1
		1.45612	0.807776	0.985275	0.823197	0.961508	1						Caspase 3/7 Fold increasing
Average		1.52982	0.792151	0.86097	0.784576	0.872901	1						ABT-263	hr	4	3	2	1	0
SD		0.104235	0.0220976	0.175793	0.0546192	0.12531	0						HEL/Jaki-I	AVERAGE	9.63036	2.52214	1.01067	0.804472	1
														SD	3.14123	0.109169	0.00514413	0.134809	0
													HEL/DMSO	AVERAGE	1.52982	0.792151	0.86097	0.784576	1
														SD	0.104235	0.0220976	0.175793	0.0546192	0
ABT-263	hr	4	3	2	1	0.2	0						SET2/Jaki-I	AVERAGE	4.05106	1.98875	0.87164	0.617726	1
														SD	1.09286	0.0768103	0.170648	0.0520293	0
													SET2/DMSO	AVERAGE	1.30746	0.784378	0.729102	0.670522	1
														SD	0.0657123	0.0968837	0.0361482	0.151278	0
													UKE1/Jaki-I	AVERAGE	6.20955	2.22293	0.947222	0.889544	1
														SD	0.658099	0.124912	0.252306	0.0016625	0
													UKE1/DMSO	AVERAGE	1.63	1.01177	0.824096	0.75332	1
														SD	0.160139	0.0982015	0.141549	0.0424966	0
													MV4;11/Jaki-I	AVERAGE	1.18646	0.726509	0.788783	0.769203	1
														SD	0.0936802	0.117262	0.0306123	0.0779572	0
													MV4;11/DMSO	AVERAGE	0.555673	0.555954	0.526512	0.637455	1
														SD	0.10286	0.0160791	0.0229688	0.00521152	0
													K562/Jaki-I	AVERAGE	1.25597	0.90089	0.831851	0.658412	1
														SD	0.033695	0.0915975	0.0163179	0.0337656	0
													K562/DMSO	AVERAGE	1.38293	0.838009	0.863616	0.80009	1
														SD	0.301604	0.0692781	0.112862	0.0170502	0
SET-2 cells 4-1-2009
Plate:	Plate01	1.3	PlateFormat	Endpoint	Luminescence	Raw	FALSE	1
	Temperature(｡C)	1	2	3	4	5	6	7	8	9	10	11	12
	24.1	4537.69	3157.42	1602.89	1388.36	1351.93	1655.51	2983.16	6197.03	5974.41	6860.85	6759.66	5699.16
		4509.36	3286.95	1408.6	1270.98	1117.16	1627.18	3169.35	5347.01	5852.98	6775.85	7577.3	4845.1
SET2/Jaki-I	1 uM	4805.31	3482.9	1712.18	1258.84	1222.41	1505.74	3505.31	5998.69	6071.55	6767.76	6472.27	5298.44		1.37087	0.58061	0.282	0.186005	0.188868	0.284186
		4697.68	3435.05	1388.36	1270.98	1222.41	1493.6	4687.24	5808.45	6047.27	7156.33	6577.51	4885.57		1.00223	0.591389	0.229585	0.177602	0.185846	0.305717
		3311.02	3277.19	1764.8	1809.32	2015.76	2011.71	4448.42	6257.74	5727.5	6164.65	6107.98	4501.04
		3509.36	2614.81	1845.75	1861.94	1975.28	2080.52	4407.95	6298.22	5075.82	6209.17	5962.26	5229.63
SET2/DMSO	DMSO	1489.55	1056.45	837.874	797.397	902.637	1190.02	5994.65	6286.08	5634.4	7180.62	5954.17	6039.17
		1513.84	987.639	789.302	918.828	841.922	1060.5	5970.36	7366.81	5990.6	6310.36	6941.81	5662.73		4.82383	2.04306	0.992306	0.654517	0.664592	1
				Caspase						viability					3.27829	1.93444	0.750973	0.580936	0.607904	1
ABT-263	hr	4	3	2	1	0.2	0								4.05106	1.98875	0.87164	0.617726	0.636248	1
Instrument type: Instrument serial number:															1.09286	0.0768103	0.170648	0.0520293	0.0400848	0
Caspase/via	DMSO	0.248481	0.168062	0.148707	0.111048	0.151598	0.197051
		0.253559	0.134066	0.131757	0.145606	0.121283	0.187277
DMSO fold increasing		1.261	0.852885	0.754662	0.563552	0.769332	1
		1.35393	0.715871	0.703541	0.777492	0.647613	1
Average		1.30746	0.784378	0.729102	0.670522	0.708472	1					1.30746	0.784378	0.729102	0.670522	0.708472	1
												0.0657123	0.0968837	0.0361482	0.151278	0.086068	0
SD		0.0657123	0.0968837	0.0361482	0.151278	0.086068	0
UKE-1
Plate:	Plate01	1.3	PlateFormat	Endpoint	Luminescence	Raw	FALSE	1
	Temperature(｡C)	1	2	3	4	5	6	7	8	9	10	11	12
	24.1	3521.42	1447.38	699.432	654.96	481.112	751.991	7940.37	9262.42	10730	11122.2	11591.2	9949.73
		3671.01	1669.74	788.377	570.057	691.346	707.518	7519.91	10806.8	10281.2	10673.4	11283.9	10232.7
UKE1/Jaki-I	1 uM	3416.3	1625.27	598.358	707.518	675.174	780.291	8397.23	10750.2	10988.8	11215.2	11110.1	11017.1		0.406837	0.151185	0.0544518	0.0630858	0.0607714	0.0708257
		3274.8	1503.98	784.334	594.315	667.088	675.174	7705.88	10220.6	10944.3	10507.7	9622.25	10604.7		0.424974	0.147152	0.071666	0.0565602	0.0693277	0.0636675
		2870.5	1855.72	869.236	990.525	1220.97	1192.67	7887.81	10010.4	9383.71	8744.92	7713.97	7507.78
		3230.32	1762.73	1140.12	1136.07	1132.03	1233.1	8805.57	9513.08	10677.5	7823.13	7952.5	6646.63
UKE1/DMSO	DMSO	1184.59	816.678	481.112	489.198	545.8	618.573	10653.2	11821.6	9064.32	9226.03	9933.55	8437.66
		1067.34	747.948	549.843	529.628	529.628	590.272	8999.63	10168	8744.92	9937.6	9226.03	8676.19		5.7442	2.1346	0.768814	0.890719	0.858043	1
				Caspase						viability					6.67489	2.31125	1.12563	0.888368	1.0889	1
ABT-263	hr	4	3	2	1	0.2	0								6.20955	2.22293	0.947222	0.889544	0.973472	1
Instrument type: Instrument serial number:															0.658099	0.124912	0.252306	0.0016625	0.163242	0
Caspase/via	DMSO	0.111195	0.0690835	0.0530776	0.0530236	0.0549451	0.073311
		0.118598	0.0735587	0.0628757	0.0532954	0.0574058	0.0680335
DMSO fold increasing		1.51676	0.942334	0.724006	0.72327	0.74948	1
		1.74323	1.08121	0.924187	0.783369	0.843787	1
Average		1.63	1.01177	0.824096	0.75332	0.796633	1				1.63	1.01177	0.824096	0.75332	0.796633	1
											0.160139	0.0982015	0.141549	0.0424966	0.0666853	0
SD		0.160139	0.0982015	0.141549	0.0424966	0.0666853	0
MV411 4-1-2009
##BLOCKS= 1
Plate:	Plate01	1.3	PlateFormat	Endpoint	Luminescence	Raw	FALSE	1
	Temperature(｡C)	1	2	3	4	5	6	7	8	9	10	11	12
	24.1	714.906	479.312	450.878	438.693	422.445	507.746	7400.91	8424.52	8123.94	8111.75	8834.78	7697.43
		901.757	471.188	333.081	373.701	479.312	471.188	8063.01	7941.15	7624.31	8607.31	9257.23	8834.78
MV4;11/Jaki-I		706.782	450.878	463.064	414.321	463.064	519.932	9265.35	9147.55	9383.15	8253.92	9687.8	8538.26		0.0762823	0.0492895	0.0493506	0.0501969	0.0477987	0.0608944
		637.729	394.011	394.011	430.569	369.639	544.304	8513.89	9155.68	7681.18	9017.57	9683.73	8140.19		0.0749046	0.0430346	0.0512956	0.0477478	0.0381711	0.0668663
		966.748	723.03	731.154	759.588	897.695	1043.93	7859.91	8420.46	7555.26	8351.41	7469.96	6681.94
		1011.43	706.782	641.791	836.766	893.633	942.377	8347.34	8318.91	7673.06	7819.29	7230.3	7128.75
MV4;11/DMSO		381.825	353.391	300.586	410.259	373.701	499.622	8387.97	8599.19	8132.06	8936.33	7933.02	6897.22
		284.338	288.4	300.586	389.949	312.772	463.064	8485.45	7632.44	7981.77	8765.73	8103.63	6673.81		1.2527	0.809425	0.81043	0.824327	0.784944	1
				Caspase						viability					1.12021	0.643592	0.767137	0.714079	0.570858	1
ABT-263	hr	4	3	2	1	0.2	0								1.18646	0.726509	0.788783	0.769203	0.677901	1
Instrument type: Instrument serial number:															0.0936802	0.117262	0.0306123	0.0779572	0.151382	0
Caspase/via	DMSO	0.0455206	0.0410959	0.0369631	0.0459091	0.047107	0.0724381
		0.0335089	0.0377861	0.0376591	0.0444856	0.0385965	0.0693852
DMSO fold increasing		0.628406	0.567323	0.510271	0.63377	0.650307	1
		0.48294	0.544584	0.542754	0.64114	0.556265	1
Average		0.555673	0.555954	0.526512	0.637455	0.603286	1			0.555673	0.555954	0.526512	0.637455	0.603286	1
										0.10286	0.0160791	0.0229688	0.00521152	0.0664976	0
SD		0.10286	0.0160791	0.0229688	0.00521152	0.0664976	0
K562 4-1-2009
Plate:	Plate01	1.3	PlateFormat	Endpoint	Luminescence	Raw	FALSE	1
	Temperature(｡C)	1	2	3	4	5	6	7	8	9	10	11	12
	24.1	431.782	254.957	341.313	283.742	308.416	365.987	8014.69	9511.54	9922.76	10309.3	10979.6	9593.78
		394.772	316.64	312.528	279.63	390.66	312.528	9124.99	11090.6	10243.5	10794.5	11049.5	9976.22
		419.445	308.416	316.64	250.845	259.069	333.089	9832.29	11066	11580	11859.6	11411.4	9992.67		0.0426599	0.0278707	0.0273437	0.0211512	0.0227027	0.0333333
		382.435	349.538	271.406	234.396	291.967	308.416	10391.6	12118.7	10774	11501.8	10876.8	10325.8		0.0368025	0.0288429	0.0251909	0.020379	0.0268431	0.0298686
		604.495	526.363	419.445	468.792	497.577	477.016	9626.68	9425.18	10675.3	9696.59	9277.14	9560.89
		452.343	456.455	501.689	468.792	477.016	419.445	9639.02	10140.7	10194.2	9363.5	9182.56	9001.62
		308.416	226.171	250.845	222.059	217.947	254.957	9819.95	10675.3	9902.2	10494.4	9770.61	9495.09
		382.435	238.508	230.284	205.61	234.396	242.62	10087.2	11320.9	12369.5	10658.8	10190.1	10214.7		1.2798	0.836121	0.820312	0.634536	0.681081	1
				Caspase						viability					1.23215	0.96566	0.843389	0.682288	0.898707	1
ABT-263	hr	4	3	2	1	0.2	0								1.25597	0.90089	0.831851	0.658412	0.789894	1
Instrument type: Instrument serial number:															0.033695	0.0915975	0.0163179	0.0337656	0.153885	0
Caspase/via	DMSO	0.0314071	0.0211864	0.0253323	0.0211598	0.0223064	0.0268515
		0.0379127	0.0210679	0.018617	0.0192901	0.0230024	0.023752
DMSO fold increasing		1.16966	0.789022	0.943422	0.788034	0.830733	1
		1.59619	0.886996	0.78381	0.812146	0.968443	1
Average		1.38293	0.838009	0.863616	0.80009	0.899588	1				1.38293	0.838009	0.863616	0.80009	0.899588	1
											0.301604	0.0692781	0.112862	0.0170502	0.0973754	0
SD		0.301604	0.0692781	0.112862	0.0170502	0.0973754	0
	DMSO	1.37466	0.836811	0.855717	0.800855	0.897667	1

## Sheet: caspase3 Summary
Caspase 3/7 Fold increasing
ABT-263	hr	4	3	2	1	0
HEL/Jaki-I	AVERAGE	9.63036	2.52214	1.01067	0.804472	1
1 uM Jaki-I	SD	3.14123	0.109169	0.00514413	0.134809	0
HEL/DMSO	AVERAGE	1.52982	0.792151	0.86097	0.784576	1
	SD	0.104235	0.0220976	0.175793	0.0546192	0
SET2/Jaki-I	AVERAGE	4.05106	1.98875	0.87164	0.617726	1
	SD	1.09286	0.0768103	0.170648	0.0520293	0
SET2/DMSO	AVERAGE	1.30746	0.784378	0.729102	0.670522	1
	SD	0.0657123	0.0968837	0.0361482	0.151278	0
UKE1/Jaki-I	AVERAGE	6.20955	2.22293	0.947222	0.889544	1
	SD	0.658099	0.124912	0.252306	0.0016625	0
UKE1/DMSO	AVERAGE	1.63	1.01177	0.824096	0.75332	1
	SD	0.160139	0.0982015	0.141549	0.0424966	0
MV4;11/Jaki-I	AVERAGE	1.18646	0.726509	0.788783	0.769203	1
	SD	0.0936802	0.117262	0.0306123	0.0779572	0
MV4;11/DMSO	AVERAGE	0.555673	0.555954	0.526512	0.637455	1
	SD	0.10286	0.0160791	0.0229688	0.00521152	0
K562/Jaki-I	AVERAGE	1.25597	0.90089	0.831851	0.658412	1
	SD	0.033695	0.0915975	0.0163179	0.0337656	0
K562/DMSO	AVERAGE	1.38293	0.838009	0.863616	0.80009	1
	SD	0.301604	0.0692781	0.112862	0.0170502	0
