# Supplementary material for: JAK2V617F Drives Mcl-1 Expression and Sensitizes Hematologic Cell Lines to Dual Inhibition of JAK2 and Bcl-xL
Source: PLoS One. 2015 Mar 17;10(3):e0114363. doi: 10.1371/journal.pone.0114363 (PMC4362760; doi:10.1371/journal.pone.0114363)
Supplement: S6 Dataset — Data are means of duplicate determinations, and are representative of at least three independent experiments. (XLS) [file pone.0114363.s006.xls]

## Sheet: Sheet1
72h Cell proliferation
SET-2	Viability (% Inhibiton)
				Jaki-1, uM
			0.3	0.1	0
ABT-263, uM		1	100	100	95
		0.3	99	99	63
		0.1	98	82	28
		0.03	85	37	4
		0.01	61	20	3
		0.003	38	14	0
HEL	Viability (% Inhibiton)
				Jaki-1, uM
			0.3	0.1	0
ABT-263, uM		1	100	100	95
		0.3	99	96	55
		0.1	96	57	14
		0.03	75	25	1
		0.01	50	10	0
		0.003	40	10	0
MV4;11	Viability (% Inhibiton)
				Jaki-1, uM
			1	0.3	0
ABT-263, uM		1	76	60	29
		0.3	77	56	30
		0.1	72	52	23
		0.03	68	50	0
		0.01	64	45	1
		0.003	62	42	0
K562	Viability (% Inhibiton)
				Jaki-1, uM
			1	0.3	0
ABT-263, uM		1	10	20	19
		0.3	19	2	10
		0.1	11	5	0
		0.03	0	0	0
		0.01	0	0	0
		0.003	0	0	0
